# Supplementary material for: Grouping by feature of cross-modal flankers in temporal ventriloquism
Source: Sci Rep. 2017 Aug 8;7:7615. doi: 10.1038/s41598-017-06550-z (PMC5548807; doi:10.1038/s41598-017-06550-z)
Supplement: Supplementary file 1 — Data analysis script [file 41598_2017_6550_MOESM1_ESM.csv]

Subject	Condition	Synchrony	SOA	MaxVal	Value
1	AudioNoiseOnly	Asynchronous	-120	48	2
2	AudioNoiseOnly	Asynchronous	-120	48	4
3	AudioNoiseOnly	Asynchronous	-120	48	0
4	AudioNoiseOnly	Asynchronous	-120	48	0
5	AudioNoiseOnly	Asynchronous	-120	48	3
6	AudioNoiseOnly	Asynchronous	-120	48	0
7	AudioNoiseOnly	Asynchronous	-120	48	2
8	AudioNoiseOnly	Asynchronous	-120	48	4
9	AudioNoiseOnly	Asynchronous	-120	48	2
10	AudioNoiseOnly	Asynchronous	-120	48	3
11	AudioNoiseOnly	Asynchronous	-120	48	0
12	AudioNoiseOnly	Asynchronous	-120	48	0
13	AudioNoiseOnly	Asynchronous	-120	48	0
14	AudioNoiseOnly	Asynchronous	-120	48	0
15	AudioNoiseOnly	Asynchronous	-120	48	0
16	AudioNoiseOnly	Asynchronous	-120	48	1
17	AudioNoiseOnly	Asynchronous	-120	48	1
18	AudioNoiseOnly	Asynchronous	-120	48	3
19	AudioNoiseOnly	Asynchronous	-120	48	0
20	AudioNoiseOnly	Asynchronous	-120	48	1
1	AudioNoiseOnly	Asynchronous	-80	48	1
2	AudioNoiseOnly	Asynchronous	-80	48	7
3	AudioNoiseOnly	Asynchronous	-80	48	0
4	AudioNoiseOnly	Asynchronous	-80	48	1
5	AudioNoiseOnly	Asynchronous	-80	48	5
6	AudioNoiseOnly	Asynchronous	-80	48	0
7	AudioNoiseOnly	Asynchronous	-80	48	2
8	AudioNoiseOnly	Asynchronous	-80	48	5
9	AudioNoiseOnly	Asynchronous	-80	48	2
10	AudioNoiseOnly	Asynchronous	-80	48	1
11	AudioNoiseOnly	Asynchronous	-80	48	0
12	AudioNoiseOnly	Asynchronous	-80	48	2
13	AudioNoiseOnly	Asynchronous	-80	48	1
14	AudioNoiseOnly	Asynchronous	-80	48	1
15	AudioNoiseOnly	Asynchronous	-80	48	0
16	AudioNoiseOnly	Asynchronous	-80	48	0
17	AudioNoiseOnly	Asynchronous	-80	48	0
18	AudioNoiseOnly	Asynchronous	-80	48	9
19	AudioNoiseOnly	Asynchronous	-80	48	3
20	AudioNoiseOnly	Asynchronous	-80	48	0
1	AudioNoiseOnly	Asynchronous	-50	48	1
2	AudioNoiseOnly	Asynchronous	-50	48	13
3	AudioNoiseOnly	Asynchronous	-50	48	2
4	AudioNoiseOnly	Asynchronous	-50	48	1
5	AudioNoiseOnly	Asynchronous	-50	48	4
6	AudioNoiseOnly	Asynchronous	-50	48	1
7	AudioNoiseOnly	Asynchronous	-50	48	3
8	AudioNoiseOnly	Asynchronous	-50	48	9
9	AudioNoiseOnly	Asynchronous	-50	48	2
10	AudioNoiseOnly	Asynchronous	-50	48	7
11	AudioNoiseOnly	Asynchronous	-50	48	2
12	AudioNoiseOnly	Asynchronous	-50	48	1
13	AudioNoiseOnly	Asynchronous	-50	48	2
14	AudioNoiseOnly	Asynchronous	-50	48	3
15	AudioNoiseOnly	Asynchronous	-50	48	0
16	AudioNoiseOnly	Asynchronous	-50	48	3
17	AudioNoiseOnly	Asynchronous	-50	48	4
18	AudioNoiseOnly	Asynchronous	-50	48	21
19	AudioNoiseOnly	Asynchronous	-50	48	2
20	AudioNoiseOnly	Asynchronous	-50	48	2
1	AudioNoiseOnly	Asynchronous	-40	48	1
2	AudioNoiseOnly	Asynchronous	-40	48	16
3	AudioNoiseOnly	Asynchronous	-40	48	7
4	AudioNoiseOnly	Asynchronous	-40	48	2
5	AudioNoiseOnly	Asynchronous	-40	48	12
6	AudioNoiseOnly	Asynchronous	-40	48	8
7	AudioNoiseOnly	Asynchronous	-40	48	8
8	AudioNoiseOnly	Asynchronous	-40	48	9
9	AudioNoiseOnly	Asynchronous	-40	48	4
10	AudioNoiseOnly	Asynchronous	-40	48	9
11	AudioNoiseOnly	Asynchronous	-40	48	3
12	AudioNoiseOnly	Asynchronous	-40	48	2
13	AudioNoiseOnly	Asynchronous	-40	48	2
14	AudioNoiseOnly	Asynchronous	-40	48	9
15	AudioNoiseOnly	Asynchronous	-40	48	0
16	AudioNoiseOnly	Asynchronous	-40	48	6
17	AudioNoiseOnly	Asynchronous	-40	48	5
18	AudioNoiseOnly	Asynchronous	-40	48	38
19	AudioNoiseOnly	Asynchronous	-40	48	4
20	AudioNoiseOnly	Asynchronous	-40	48	2
1	AudioNoiseOnly	Asynchronous	-30	48	6
2	AudioNoiseOnly	Asynchronous	-30	48	16
3	AudioNoiseOnly	Asynchronous	-30	48	2
4	AudioNoiseOnly	Asynchronous	-30	48	5
5	AudioNoiseOnly	Asynchronous	-30	48	9
6	AudioNoiseOnly	Asynchronous	-30	48	12
7	AudioNoiseOnly	Asynchronous	-30	48	6
8	AudioNoiseOnly	Asynchronous	-30	48	22
9	AudioNoiseOnly	Asynchronous	-30	48	9
10	AudioNoiseOnly	Asynchronous	-30	48	18
11	AudioNoiseOnly	Asynchronous	-30	48	9
12	AudioNoiseOnly	Asynchronous	-30	48	3
13	AudioNoiseOnly	Asynchronous	-30	48	10
14	AudioNoiseOnly	Asynchronous	-30	48	15
15	AudioNoiseOnly	Asynchronous	-30	48	3
16	AudioNoiseOnly	Asynchronous	-30	48	11
17	AudioNoiseOnly	Asynchronous	-30	48	7
18	AudioNoiseOnly	Asynchronous	-30	48	42
19	AudioNoiseOnly	Asynchronous	-30	48	7
20	AudioNoiseOnly	Asynchronous	-30	48	3
1	AudioNoiseOnly	Asynchronous	-10	48	15
2	AudioNoiseOnly	Asynchronous	-10	48	20
3	AudioNoiseOnly	Asynchronous	-10	48	10
4	AudioNoiseOnly	Asynchronous	-10	48	20
5	AudioNoiseOnly	Asynchronous	-10	48	24
6	AudioNoiseOnly	Asynchronous	-10	48	27
7	AudioNoiseOnly	Asynchronous	-10	48	21
8	AudioNoiseOnly	Asynchronous	-10	48	21
9	AudioNoiseOnly	Asynchronous	-10	48	16
10	AudioNoiseOnly	Asynchronous	-10	48	21
11	AudioNoiseOnly	Asynchronous	-10	48	19
12	AudioNoiseOnly	Asynchronous	-10	48	23
13	AudioNoiseOnly	Asynchronous	-10	48	15
14	AudioNoiseOnly	Asynchronous	-10	48	31
15	AudioNoiseOnly	Asynchronous	-10	48	21
16	AudioNoiseOnly	Asynchronous	-10	48	13
17	AudioNoiseOnly	Asynchronous	-10	48	21
18	AudioNoiseOnly	Asynchronous	-10	48	44
19	AudioNoiseOnly	Asynchronous	-10	48	13
20	AudioNoiseOnly	Asynchronous	-10	48	24
1	AudioNoiseOnly	Asynchronous	10	48	15
2	AudioNoiseOnly	Asynchronous	10	48	25
3	AudioNoiseOnly	Asynchronous	10	48	30
4	AudioNoiseOnly	Asynchronous	10	48	16
5	AudioNoiseOnly	Asynchronous	10	48	15
6	AudioNoiseOnly	Asynchronous	10	48	28
7	AudioNoiseOnly	Asynchronous	10	48	18
8	AudioNoiseOnly	Asynchronous	10	48	27
9	AudioNoiseOnly	Asynchronous	10	48	31
10	AudioNoiseOnly	Asynchronous	10	48	22
11	AudioNoiseOnly	Asynchronous	10	48	34
12	AudioNoiseOnly	Asynchronous	10	48	33
13	AudioNoiseOnly	Asynchronous	10	48	26
14	AudioNoiseOnly	Asynchronous	10	48	31
15	AudioNoiseOnly	Asynchronous	10	48	43
16	AudioNoiseOnly	Asynchronous	10	48	21
17	AudioNoiseOnly	Asynchronous	10	48	32
18	AudioNoiseOnly	Asynchronous	10	48	45
19	AudioNoiseOnly	Asynchronous	10	48	20
20	AudioNoiseOnly	Asynchronous	10	48	37
1	AudioNoiseOnly	Asynchronous	30	48	25
2	AudioNoiseOnly	Asynchronous	30	48	35
3	AudioNoiseOnly	Asynchronous	30	48	40
4	AudioNoiseOnly	Asynchronous	30	48	29
5	AudioNoiseOnly	Asynchronous	30	48	23
6	AudioNoiseOnly	Asynchronous	30	48	44
7	AudioNoiseOnly	Asynchronous	30	48	21
8	AudioNoiseOnly	Asynchronous	30	48	26
9	AudioNoiseOnly	Asynchronous	30	48	38
10	AudioNoiseOnly	Asynchronous	30	48	28
11	AudioNoiseOnly	Asynchronous	30	48	44
12	AudioNoiseOnly	Asynchronous	30	48	47
13	AudioNoiseOnly	Asynchronous	30	48	36
14	AudioNoiseOnly	Asynchronous	30	48	42
15	AudioNoiseOnly	Asynchronous	30	48	47
16	AudioNoiseOnly	Asynchronous	30	48	37
17	AudioNoiseOnly	Asynchronous	30	48	39
18	AudioNoiseOnly	Asynchronous	30	48	46
19	AudioNoiseOnly	Asynchronous	30	48	35
20	AudioNoiseOnly	Asynchronous	30	48	44
1	AudioNoiseOnly	Asynchronous	40	48	36
2	AudioNoiseOnly	Asynchronous	40	48	37
3	AudioNoiseOnly	Asynchronous	40	48	45
4	AudioNoiseOnly	Asynchronous	40	48	34
5	AudioNoiseOnly	Asynchronous	40	48	30
6	AudioNoiseOnly	Asynchronous	40	48	44
7	AudioNoiseOnly	Asynchronous	40	48	31
8	AudioNoiseOnly	Asynchronous	40	48	33
9	AudioNoiseOnly	Asynchronous	40	48	41
10	AudioNoiseOnly	Asynchronous	40	48	32
11	AudioNoiseOnly	Asynchronous	40	48	47
12	AudioNoiseOnly	Asynchronous	40	48	47
13	AudioNoiseOnly	Asynchronous	40	48	44
14	AudioNoiseOnly	Asynchronous	40	48	43
15	AudioNoiseOnly	Asynchronous	40	48	48
16	AudioNoiseOnly	Asynchronous	40	48	37
17	AudioNoiseOnly	Asynchronous	40	48	44
18	AudioNoiseOnly	Asynchronous	40	48	48
19	AudioNoiseOnly	Asynchronous	40	48	39
20	AudioNoiseOnly	Asynchronous	40	48	48
1	AudioNoiseOnly	Asynchronous	50	48	45
2	AudioNoiseOnly	Asynchronous	50	48	41
3	AudioNoiseOnly	Asynchronous	50	48	46
4	AudioNoiseOnly	Asynchronous	50	48	41
5	AudioNoiseOnly	Asynchronous	50	48	34
6	AudioNoiseOnly	Asynchronous	50	48	46
7	AudioNoiseOnly	Asynchronous	50	48	35
8	AudioNoiseOnly	Asynchronous	50	48	39
9	AudioNoiseOnly	Asynchronous	50	48	43
10	AudioNoiseOnly	Asynchronous	50	48	38
11	AudioNoiseOnly	Asynchronous	50	48	48
12	AudioNoiseOnly	Asynchronous	50	48	48
13	AudioNoiseOnly	Asynchronous	50	48	40
14	AudioNoiseOnly	Asynchronous	50	48	48
15	AudioNoiseOnly	Asynchronous	50	48	48
16	AudioNoiseOnly	Asynchronous	50	48	40
17	AudioNoiseOnly	Asynchronous	50	48	48
18	AudioNoiseOnly	Asynchronous	50	48	48
19	AudioNoiseOnly	Asynchronous	50	48	45
20	AudioNoiseOnly	Asynchronous	50	48	48
1	AudioNoiseOnly	Asynchronous	80	48	45
2	AudioNoiseOnly	Asynchronous	80	48	45
3	AudioNoiseOnly	Asynchronous	80	48	47
4	AudioNoiseOnly	Asynchronous	80	48	46
5	AudioNoiseOnly	Asynchronous	80	48	46
6	AudioNoiseOnly	Asynchronous	80	48	46
7	AudioNoiseOnly	Asynchronous	80	48	38
8	AudioNoiseOnly	Asynchronous	80	48	40
9	AudioNoiseOnly	Asynchronous	80	48	48
10	AudioNoiseOnly	Asynchronous	80	48	46
11	AudioNoiseOnly	Asynchronous	80	48	48
12	AudioNoiseOnly	Asynchronous	80	48	48
13	AudioNoiseOnly	Asynchronous	80	48	48
14	AudioNoiseOnly	Asynchronous	80	48	48
15	AudioNoiseOnly	Asynchronous	80	48	48
16	AudioNoiseOnly	Asynchronous	80	48	46
17	AudioNoiseOnly	Asynchronous	80	48	48
18	AudioNoiseOnly	Asynchronous	80	48	48
19	AudioNoiseOnly	Asynchronous	80	48	48
20	AudioNoiseOnly	Asynchronous	80	48	48
1	AudioNoiseOnly	Asynchronous	120	48	48
2	AudioNoiseOnly	Asynchronous	120	48	48
3	AudioNoiseOnly	Asynchronous	120	48	48
4	AudioNoiseOnly	Asynchronous	120	48	48
5	AudioNoiseOnly	Asynchronous	120	48	46
6	AudioNoiseOnly	Asynchronous	120	48	48
7	AudioNoiseOnly	Asynchronous	120	48	47
8	AudioNoiseOnly	Asynchronous	120	48	40
9	AudioNoiseOnly	Asynchronous	120	48	46
10	AudioNoiseOnly	Asynchronous	120	48	44
11	AudioNoiseOnly	Asynchronous	120	48	47
12	AudioNoiseOnly	Asynchronous	120	48	48
13	AudioNoiseOnly	Asynchronous	120	48	48
14	AudioNoiseOnly	Asynchronous	120	48	48
15	AudioNoiseOnly	Asynchronous	120	48	48
16	AudioNoiseOnly	Asynchronous	120	48	46
17	AudioNoiseOnly	Asynchronous	120	48	48
18	AudioNoiseOnly	Asynchronous	120	48	48
19	AudioNoiseOnly	Asynchronous	120	48	48
20	AudioNoiseOnly	Asynchronous	120	48	48
1	TactileOnly	Asynchronous	-120	48	0
2	TactileOnly	Asynchronous	-120	48	1
3	TactileOnly	Asynchronous	-120	48	0
4	TactileOnly	Asynchronous	-120	48	0
5	TactileOnly	Asynchronous	-120	48	5
6	TactileOnly	Asynchronous	-120	48	0
7	TactileOnly	Asynchronous	-120	48	0
8	TactileOnly	Asynchronous	-120	48	2
9	TactileOnly	Asynchronous	-120	48	0
10	TactileOnly	Asynchronous	-120	48	5
11	TactileOnly	Asynchronous	-120	48	0
12	TactileOnly	Asynchronous	-120	48	0
13	TactileOnly	Asynchronous	-120	48	0
14	TactileOnly	Asynchronous	-120	48	0
15	TactileOnly	Asynchronous	-120	48	1
16	TactileOnly	Asynchronous	-120	48	0
17	TactileOnly	Asynchronous	-120	48	0
18	TactileOnly	Asynchronous	-120	48	3
19	TactileOnly	Asynchronous	-120	48	1
20	TactileOnly	Asynchronous	-120	48	0
1	TactileOnly	Asynchronous	-80	48	0
2	TactileOnly	Asynchronous	-80	48	6
3	TactileOnly	Asynchronous	-80	48	0
4	TactileOnly	Asynchronous	-80	48	1
5	TactileOnly	Asynchronous	-80	48	5
6	TactileOnly	Asynchronous	-80	48	3
7	TactileOnly	Asynchronous	-80	48	4
8	TactileOnly	Asynchronous	-80	48	2
9	TactileOnly	Asynchronous	-80	48	0
10	TactileOnly	Asynchronous	-80	48	9
11	TactileOnly	Asynchronous	-80	48	0
12	TactileOnly	Asynchronous	-80	48	0
13	TactileOnly	Asynchronous	-80	48	0
14	TactileOnly	Asynchronous	-80	48	2
15	TactileOnly	Asynchronous	-80	48	0
16	TactileOnly	Asynchronous	-80	48	1
17	TactileOnly	Asynchronous	-80	48	0
18	TactileOnly	Asynchronous	-80	48	15
19	TactileOnly	Asynchronous	-80	48	1
20	TactileOnly	Asynchronous	-80	48	0
1	TactileOnly	Asynchronous	-50	48	3
2	TactileOnly	Asynchronous	-50	48	10
3	TactileOnly	Asynchronous	-50	48	1
4	TactileOnly	Asynchronous	-50	48	0
5	TactileOnly	Asynchronous	-50	48	9
6	TactileOnly	Asynchronous	-50	48	2
7	TactileOnly	Asynchronous	-50	48	7
8	TactileOnly	Asynchronous	-50	48	3
9	TactileOnly	Asynchronous	-50	48	1
10	TactileOnly	Asynchronous	-50	48	14
11	TactileOnly	Asynchronous	-50	48	2
12	TactileOnly	Asynchronous	-50	48	0
13	TactileOnly	Asynchronous	-50	48	1
14	TactileOnly	Asynchronous	-50	48	5
15	TactileOnly	Asynchronous	-50	48	1
16	TactileOnly	Asynchronous	-50	48	2
17	TactileOnly	Asynchronous	-50	48	7
18	TactileOnly	Asynchronous	-50	48	27
19	TactileOnly	Asynchronous	-50	48	0
20	TactileOnly	Asynchronous	-50	48	0
1	TactileOnly	Asynchronous	-40	48	3
2	TactileOnly	Asynchronous	-40	48	11
3	TactileOnly	Asynchronous	-40	48	6
4	TactileOnly	Asynchronous	-40	48	1
5	TactileOnly	Asynchronous	-40	48	11
6	TactileOnly	Asynchronous	-40	48	6
7	TactileOnly	Asynchronous	-40	48	9
8	TactileOnly	Asynchronous	-40	48	12
9	TactileOnly	Asynchronous	-40	48	5
10	TactileOnly	Asynchronous	-40	48	12
11	TactileOnly	Asynchronous	-40	48	4
12	TactileOnly	Asynchronous	-40	48	2
13	TactileOnly	Asynchronous	-40	48	4
14	TactileOnly	Asynchronous	-40	48	7
15	TactileOnly	Asynchronous	-40	48	0
16	TactileOnly	Asynchronous	-40	48	3
17	TactileOnly	Asynchronous	-40	48	7
18	TactileOnly	Asynchronous	-40	48	34
19	TactileOnly	Asynchronous	-40	48	6
20	TactileOnly	Asynchronous	-40	48	2
1	TactileOnly	Asynchronous	-30	48	2
2	TactileOnly	Asynchronous	-30	48	25
3	TactileOnly	Asynchronous	-30	48	4
4	TactileOnly	Asynchronous	-30	48	1
5	TactileOnly	Asynchronous	-30	48	15
6	TactileOnly	Asynchronous	-30	48	10
7	TactileOnly	Asynchronous	-30	48	7
8	TactileOnly	Asynchronous	-30	48	12
9	TactileOnly	Asynchronous	-30	48	7
10	TactileOnly	Asynchronous	-30	48	20
11	TactileOnly	Asynchronous	-30	48	8
12	TactileOnly	Asynchronous	-30	48	8
13	TactileOnly	Asynchronous	-30	48	6
14	TactileOnly	Asynchronous	-30	48	11
15	TactileOnly	Asynchronous	-30	48	2
16	TactileOnly	Asynchronous	-30	48	10
17	TactileOnly	Asynchronous	-30	48	9
18	TactileOnly	Asynchronous	-30	48	41
19	TactileOnly	Asynchronous	-30	48	6
20	TactileOnly	Asynchronous	-30	48	2
1	TactileOnly	Asynchronous	-10	48	7
2	TactileOnly	Asynchronous	-10	48	19
3	TactileOnly	Asynchronous	-10	48	15
4	TactileOnly	Asynchronous	-10	48	8
5	TactileOnly	Asynchronous	-10	48	21
6	TactileOnly	Asynchronous	-10	48	21
7	TactileOnly	Asynchronous	-10	48	11
8	TactileOnly	Asynchronous	-10	48	12
9	TactileOnly	Asynchronous	-10	48	20
10	TactileOnly	Asynchronous	-10	48	24
11	TactileOnly	Asynchronous	-10	48	21
12	TactileOnly	Asynchronous	-10	48	25
13	TactileOnly	Asynchronous	-10	48	19
14	TactileOnly	Asynchronous	-10	48	24
15	TactileOnly	Asynchronous	-10	48	17
16	TactileOnly	Asynchronous	-10	48	10
17	TactileOnly	Asynchronous	-10	48	29
18	TactileOnly	Asynchronous	-10	48	46
19	TactileOnly	Asynchronous	-10	48	7
20	TactileOnly	Asynchronous	-10	48	29
1	TactileOnly	Asynchronous	10	48	9
2	TactileOnly	Asynchronous	10	48	28
3	TactileOnly	Asynchronous	10	48	22
4	TactileOnly	Asynchronous	10	48	9
5	TactileOnly	Asynchronous	10	48	18
6	TactileOnly	Asynchronous	10	48	28
7	TactileOnly	Asynchronous	10	48	10
8	TactileOnly	Asynchronous	10	48	16
9	TactileOnly	Asynchronous	10	48	24
10	TactileOnly	Asynchronous	10	48	24
11	TactileOnly	Asynchronous	10	48	22
12	TactileOnly	Asynchronous	10	48	26
13	TactileOnly	Asynchronous	10	48	25
14	TactileOnly	Asynchronous	10	48	27
15	TactileOnly	Asynchronous	10	48	29
16	TactileOnly	Asynchronous	10	48	12
17	TactileOnly	Asynchronous	10	48	33
18	TactileOnly	Asynchronous	10	48	44
19	TactileOnly	Asynchronous	10	48	6
20	TactileOnly	Asynchronous	10	48	34
1	TactileOnly	Asynchronous	30	48	25
2	TactileOnly	Asynchronous	30	48	29
3	TactileOnly	Asynchronous	30	48	41
4	TactileOnly	Asynchronous	30	48	27
5	TactileOnly	Asynchronous	30	48	23
6	TactileOnly	Asynchronous	30	48	38
7	TactileOnly	Asynchronous	30	48	23
8	TactileOnly	Asynchronous	30	48	24
9	TactileOnly	Asynchronous	30	48	31
10	TactileOnly	Asynchronous	30	48	25
11	TactileOnly	Asynchronous	30	48	44
12	TactileOnly	Asynchronous	30	48	41
13	TactileOnly	Asynchronous	30	48	35
14	TactileOnly	Asynchronous	30	48	33
15	TactileOnly	Asynchronous	30	48	42
16	TactileOnly	Asynchronous	30	48	26
17	TactileOnly	Asynchronous	30	48	42
18	TactileOnly	Asynchronous	30	48	48
19	TactileOnly	Asynchronous	30	48	18
20	TactileOnly	Asynchronous	30	48	46
1	TactileOnly	Asynchronous	40	48	37
2	TactileOnly	Asynchronous	40	48	36
3	TactileOnly	Asynchronous	40	48	45
4	TactileOnly	Asynchronous	40	48	28
5	TactileOnly	Asynchronous	40	48	26
6	TactileOnly	Asynchronous	40	48	41
7	TactileOnly	Asynchronous	40	48	20
8	TactileOnly	Asynchronous	40	48	24
9	TactileOnly	Asynchronous	40	48	34
10	TactileOnly	Asynchronous	40	48	28
11	TactileOnly	Asynchronous	40	48	46
12	TactileOnly	Asynchronous	40	48	45
13	TactileOnly	Asynchronous	40	48	40
14	TactileOnly	Asynchronous	40	48	41
15	TactileOnly	Asynchronous	40	48	47
16	TactileOnly	Asynchronous	40	48	29
17	TactileOnly	Asynchronous	40	48	46
18	TactileOnly	Asynchronous	40	48	48
19	TactileOnly	Asynchronous	40	48	27
20	TactileOnly	Asynchronous	40	48	47
1	TactileOnly	Asynchronous	50	48	41
2	TactileOnly	Asynchronous	50	48	45
3	TactileOnly	Asynchronous	50	48	47
4	TactileOnly	Asynchronous	50	48	41
5	TactileOnly	Asynchronous	50	48	23
6	TactileOnly	Asynchronous	50	48	44
7	TactileOnly	Asynchronous	50	48	22
8	TactileOnly	Asynchronous	50	48	28
9	TactileOnly	Asynchronous	50	48	40
10	TactileOnly	Asynchronous	50	48	34
11	TactileOnly	Asynchronous	50	48	48
12	TactileOnly	Asynchronous	50	48	48
13	TactileOnly	Asynchronous	50	48	47
14	TactileOnly	Asynchronous	50	48	45
15	TactileOnly	Asynchronous	50	48	47
16	TactileOnly	Asynchronous	50	48	40
17	TactileOnly	Asynchronous	50	48	48
18	TactileOnly	Asynchronous	50	48	48
19	TactileOnly	Asynchronous	50	48	37
20	TactileOnly	Asynchronous	50	48	48
1	TactileOnly	Asynchronous	80	48	46
2	TactileOnly	Asynchronous	80	48	46
3	TactileOnly	Asynchronous	80	48	47
4	TactileOnly	Asynchronous	80	48	46
5	TactileOnly	Asynchronous	80	48	40
6	TactileOnly	Asynchronous	80	48	48
7	TactileOnly	Asynchronous	80	48	35
8	TactileOnly	Asynchronous	80	48	44
9	TactileOnly	Asynchronous	80	48	46
10	TactileOnly	Asynchronous	80	48	46
11	TactileOnly	Asynchronous	80	48	48
12	TactileOnly	Asynchronous	80	48	47
13	TactileOnly	Asynchronous	80	48	48
14	TactileOnly	Asynchronous	80	48	47
15	TactileOnly	Asynchronous	80	48	47
16	TactileOnly	Asynchronous	80	48	48
17	TactileOnly	Asynchronous	80	48	48
18	TactileOnly	Asynchronous	80	48	48
19	TactileOnly	Asynchronous	80	48	47
20	TactileOnly	Asynchronous	80	48	48
1	TactileOnly	Asynchronous	120	48	46
2	TactileOnly	Asynchronous	120	48	48
3	TactileOnly	Asynchronous	120	48	48
4	TactileOnly	Asynchronous	120	48	47
5	TactileOnly	Asynchronous	120	48	41
6	TactileOnly	Asynchronous	120	48	48
7	TactileOnly	Asynchronous	120	48	38
8	TactileOnly	Asynchronous	120	48	46
9	TactileOnly	Asynchronous	120	48	47
10	TactileOnly	Asynchronous	120	48	46
11	TactileOnly	Asynchronous	120	48	48
12	TactileOnly	Asynchronous	120	48	47
13	TactileOnly	Asynchronous	120	48	48
14	TactileOnly	Asynchronous	120	48	46
15	TactileOnly	Asynchronous	120	48	46
16	TactileOnly	Asynchronous	120	48	48
17	TactileOnly	Asynchronous	120	48	48
18	TactileOnly	Asynchronous	120	48	48
19	TactileOnly	Asynchronous	120	48	48
20	TactileOnly	Asynchronous	120	48	48
1	AudioPureToneOnly	Asynchronous	-120	48	0
2	AudioPureToneOnly	Asynchronous	-120	48	0
3	AudioPureToneOnly	Asynchronous	-120	48	1
4	AudioPureToneOnly	Asynchronous	-120	48	0
5	AudioPureToneOnly	Asynchronous	-120	48	0
6	AudioPureToneOnly	Asynchronous	-120	48	1
7	AudioPureToneOnly	Asynchronous	-120	48	1
8	AudioPureToneOnly	Asynchronous	-120	48	2
9	AudioPureToneOnly	Asynchronous	-120	48	0
10	AudioPureToneOnly	Asynchronous	-120	48	3
11	AudioPureToneOnly	Asynchronous	-120	48	0
12	AudioPureToneOnly	Asynchronous	-120	48	0
13	AudioPureToneOnly	Asynchronous	-120	48	0
14	AudioPureToneOnly	Asynchronous	-120	48	0
15	AudioPureToneOnly	Asynchronous	-120	48	0
16	AudioPureToneOnly	Asynchronous	-120	48	0
17	AudioPureToneOnly	Asynchronous	-120	48	0
18	AudioPureToneOnly	Asynchronous	-120	48	4
19	AudioPureToneOnly	Asynchronous	-120	48	0
20	AudioPureToneOnly	Asynchronous	-120	48	0
1	AudioPureToneOnly	Asynchronous	-80	48	0
2	AudioPureToneOnly	Asynchronous	-80	48	3
3	AudioPureToneOnly	Asynchronous	-80	48	0
4	AudioPureToneOnly	Asynchronous	-80	48	0
5	AudioPureToneOnly	Asynchronous	-80	48	2
6	AudioPureToneOnly	Asynchronous	-80	48	1
7	AudioPureToneOnly	Asynchronous	-80	48	3
8	AudioPureToneOnly	Asynchronous	-80	48	3
9	AudioPureToneOnly	Asynchronous	-80	48	0
10	AudioPureToneOnly	Asynchronous	-80	48	2
11	AudioPureToneOnly	Asynchronous	-80	48	1
12	AudioPureToneOnly	Asynchronous	-80	48	1
13	AudioPureToneOnly	Asynchronous	-80	48	0
14	AudioPureToneOnly	Asynchronous	-80	48	0
15	AudioPureToneOnly	Asynchronous	-80	48	0
16	AudioPureToneOnly	Asynchronous	-80	48	0
17	AudioPureToneOnly	Asynchronous	-80	48	0
18	AudioPureToneOnly	Asynchronous	-80	48	8
19	AudioPureToneOnly	Asynchronous	-80	48	1
20	AudioPureToneOnly	Asynchronous	-80	48	0
1	AudioPureToneOnly	Asynchronous	-50	48	0
2	AudioPureToneOnly	Asynchronous	-50	48	12
3	AudioPureToneOnly	Asynchronous	-50	48	0
4	AudioPureToneOnly	Asynchronous	-50	48	1
5	AudioPureToneOnly	Asynchronous	-50	48	7
6	AudioPureToneOnly	Asynchronous	-50	48	5
7	AudioPureToneOnly	Asynchronous	-50	48	3
8	AudioPureToneOnly	Asynchronous	-50	48	8
9	AudioPureToneOnly	Asynchronous	-50	48	3
10	AudioPureToneOnly	Asynchronous	-50	48	5
11	AudioPureToneOnly	Asynchronous	-50	48	2
12	AudioPureToneOnly	Asynchronous	-50	48	0
13	AudioPureToneOnly	Asynchronous	-50	48	0
14	AudioPureToneOnly	Asynchronous	-50	48	4
15	AudioPureToneOnly	Asynchronous	-50	48	0
16	AudioPureToneOnly	Asynchronous	-50	48	3
17	AudioPureToneOnly	Asynchronous	-50	48	5
18	AudioPureToneOnly	Asynchronous	-50	48	22
19	AudioPureToneOnly	Asynchronous	-50	48	0
20	AudioPureToneOnly	Asynchronous	-50	48	0
1	AudioPureToneOnly	Asynchronous	-40	48	1
2	AudioPureToneOnly	Asynchronous	-40	48	13
3	AudioPureToneOnly	Asynchronous	-40	48	5
4	AudioPureToneOnly	Asynchronous	-40	48	2
5	AudioPureToneOnly	Asynchronous	-40	48	14
6	AudioPureToneOnly	Asynchronous	-40	48	6
7	AudioPureToneOnly	Asynchronous	-40	48	5
8	AudioPureToneOnly	Asynchronous	-40	48	10
9	AudioPureToneOnly	Asynchronous	-40	48	3
10	AudioPureToneOnly	Asynchronous	-40	48	10
11	AudioPureToneOnly	Asynchronous	-40	48	5
12	AudioPureToneOnly	Asynchronous	-40	48	1
13	AudioPureToneOnly	Asynchronous	-40	48	5
14	AudioPureToneOnly	Asynchronous	-40	48	10
15	AudioPureToneOnly	Asynchronous	-40	48	0
16	AudioPureToneOnly	Asynchronous	-40	48	3
17	AudioPureToneOnly	Asynchronous	-40	48	6
18	AudioPureToneOnly	Asynchronous	-40	48	35
19	AudioPureToneOnly	Asynchronous	-40	48	3
20	AudioPureToneOnly	Asynchronous	-40	48	0
1	AudioPureToneOnly	Asynchronous	-30	48	4
2	AudioPureToneOnly	Asynchronous	-30	48	21
3	AudioPureToneOnly	Asynchronous	-30	48	4
4	AudioPureToneOnly	Asynchronous	-30	48	5
5	AudioPureToneOnly	Asynchronous	-30	48	11
6	AudioPureToneOnly	Asynchronous	-30	48	4
7	AudioPureToneOnly	Asynchronous	-30	48	13
8	AudioPureToneOnly	Asynchronous	-30	48	8
9	AudioPureToneOnly	Asynchronous	-30	48	7
10	AudioPureToneOnly	Asynchronous	-30	48	14
11	AudioPureToneOnly	Asynchronous	-30	48	6
12	AudioPureToneOnly	Asynchronous	-30	48	4
13	AudioPureToneOnly	Asynchronous	-30	48	5
14	AudioPureToneOnly	Asynchronous	-30	48	17
15	AudioPureToneOnly	Asynchronous	-30	48	2
16	AudioPureToneOnly	Asynchronous	-30	48	8
17	AudioPureToneOnly	Asynchronous	-30	48	12
18	AudioPureToneOnly	Asynchronous	-30	48	38
19	AudioPureToneOnly	Asynchronous	-30	48	10
20	AudioPureToneOnly	Asynchronous	-30	48	3
1	AudioPureToneOnly	Asynchronous	-10	48	6
2	AudioPureToneOnly	Asynchronous	-10	48	26
3	AudioPureToneOnly	Asynchronous	-10	48	16
4	AudioPureToneOnly	Asynchronous	-10	48	16
5	AudioPureToneOnly	Asynchronous	-10	48	15
6	AudioPureToneOnly	Asynchronous	-10	48	25
7	AudioPureToneOnly	Asynchronous	-10	48	15
8	AudioPureToneOnly	Asynchronous	-10	48	24
9	AudioPureToneOnly	Asynchronous	-10	48	13
10	AudioPureToneOnly	Asynchronous	-10	48	24
11	AudioPureToneOnly	Asynchronous	-10	48	22
12	AudioPureToneOnly	Asynchronous	-10	48	22
13	AudioPureToneOnly	Asynchronous	-10	48	17
14	AudioPureToneOnly	Asynchronous	-10	48	29
15	AudioPureToneOnly	Asynchronous	-10	48	20
16	AudioPureToneOnly	Asynchronous	-10	48	15
17	AudioPureToneOnly	Asynchronous	-10	48	28
18	AudioPureToneOnly	Asynchronous	-10	48	44
19	AudioPureToneOnly	Asynchronous	-10	48	9
20	AudioPureToneOnly	Asynchronous	-10	48	18
1	AudioPureToneOnly	Asynchronous	10	48	21
2	AudioPureToneOnly	Asynchronous	10	48	28
3	AudioPureToneOnly	Asynchronous	10	48	34
4	AudioPureToneOnly	Asynchronous	10	48	15
5	AudioPureToneOnly	Asynchronous	10	48	13
6	AudioPureToneOnly	Asynchronous	10	48	32
7	AudioPureToneOnly	Asynchronous	10	48	19
8	AudioPureToneOnly	Asynchronous	10	48	21
9	AudioPureToneOnly	Asynchronous	10	48	24
10	AudioPureToneOnly	Asynchronous	10	48	25
11	AudioPureToneOnly	Asynchronous	10	48	32
12	AudioPureToneOnly	Asynchronous	10	48	30
13	AudioPureToneOnly	Asynchronous	10	48	31
14	AudioPureToneOnly	Asynchronous	10	48	35
15	AudioPureToneOnly	Asynchronous	10	48	31
16	AudioPureToneOnly	Asynchronous	10	48	18
17	AudioPureToneOnly	Asynchronous	10	48	31
18	AudioPureToneOnly	Asynchronous	10	48	43
19	AudioPureToneOnly	Asynchronous	10	48	12
20	AudioPureToneOnly	Asynchronous	10	48	35
1	AudioPureToneOnly	Asynchronous	30	48	39
2	AudioPureToneOnly	Asynchronous	30	48	36
3	AudioPureToneOnly	Asynchronous	30	48	40
4	AudioPureToneOnly	Asynchronous	30	48	26
5	AudioPureToneOnly	Asynchronous	30	48	31
6	AudioPureToneOnly	Asynchronous	30	48	40
7	AudioPureToneOnly	Asynchronous	30	48	34
8	AudioPureToneOnly	Asynchronous	30	48	29
9	AudioPureToneOnly	Asynchronous	30	48	40
10	AudioPureToneOnly	Asynchronous	30	48	32
11	AudioPureToneOnly	Asynchronous	30	48	40
12	AudioPureToneOnly	Asynchronous	30	48	47
13	AudioPureToneOnly	Asynchronous	30	48	37
14	AudioPureToneOnly	Asynchronous	30	48	45
15	AudioPureToneOnly	Asynchronous	30	48	47
16	AudioPureToneOnly	Asynchronous	30	48	27
17	AudioPureToneOnly	Asynchronous	30	48	48
18	AudioPureToneOnly	Asynchronous	30	48	45
19	AudioPureToneOnly	Asynchronous	30	48	34
20	AudioPureToneOnly	Asynchronous	30	48	44
1	AudioPureToneOnly	Asynchronous	40	48	42
2	AudioPureToneOnly	Asynchronous	40	48	42
3	AudioPureToneOnly	Asynchronous	40	48	41
4	AudioPureToneOnly	Asynchronous	40	48	43
5	AudioPureToneOnly	Asynchronous	40	48	32
6	AudioPureToneOnly	Asynchronous	40	48	47
7	AudioPureToneOnly	Asynchronous	40	48	32
8	AudioPureToneOnly	Asynchronous	40	48	31
9	AudioPureToneOnly	Asynchronous	40	48	37
10	AudioPureToneOnly	Asynchronous	40	48	34
11	AudioPureToneOnly	Asynchronous	40	48	44
12	AudioPureToneOnly	Asynchronous	40	48	48
13	AudioPureToneOnly	Asynchronous	40	48	42
14	AudioPureToneOnly	Asynchronous	40	48	48
15	AudioPureToneOnly	Asynchronous	40	48	47
16	AudioPureToneOnly	Asynchronous	40	48	37
17	AudioPureToneOnly	Asynchronous	40	48	48
18	AudioPureToneOnly	Asynchronous	40	48	48
19	AudioPureToneOnly	Asynchronous	40	48	39
20	AudioPureToneOnly	Asynchronous	40	48	48
1	AudioPureToneOnly	Asynchronous	50	48	43
2	AudioPureToneOnly	Asynchronous	50	48	42
3	AudioPureToneOnly	Asynchronous	50	48	45
4	AudioPureToneOnly	Asynchronous	50	48	41
5	AudioPureToneOnly	Asynchronous	50	48	32
6	AudioPureToneOnly	Asynchronous	50	48	46
7	AudioPureToneOnly	Asynchronous	50	48	41
8	AudioPureToneOnly	Asynchronous	50	48	38
9	AudioPureToneOnly	Asynchronous	50	48	44
10	AudioPureToneOnly	Asynchronous	50	48	42
11	AudioPureToneOnly	Asynchronous	50	48	48
12	AudioPureToneOnly	Asynchronous	50	48	48
13	AudioPureToneOnly	Asynchronous	50	48	48
14	AudioPureToneOnly	Asynchronous	50	48	46
15	AudioPureToneOnly	Asynchronous	50	48	47
16	AudioPureToneOnly	Asynchronous	50	48	37
17	AudioPureToneOnly	Asynchronous	50	48	48
18	AudioPureToneOnly	Asynchronous	50	48	48
19	AudioPureToneOnly	Asynchronous	50	48	47
20	AudioPureToneOnly	Asynchronous	50	48	47
1	AudioPureToneOnly	Asynchronous	80	48	48
2	AudioPureToneOnly	Asynchronous	80	48	47
3	AudioPureToneOnly	Asynchronous	80	48	48
4	AudioPureToneOnly	Asynchronous	80	48	46
5	AudioPureToneOnly	Asynchronous	80	48	41
6	AudioPureToneOnly	Asynchronous	80	48	46
7	AudioPureToneOnly	Asynchronous	80	48	45
8	AudioPureToneOnly	Asynchronous	80	48	45
9	AudioPureToneOnly	Asynchronous	80	48	45
10	AudioPureToneOnly	Asynchronous	80	48	46
11	AudioPureToneOnly	Asynchronous	80	48	48
12	AudioPureToneOnly	Asynchronous	80	48	48
13	AudioPureToneOnly	Asynchronous	80	48	48
14	AudioPureToneOnly	Asynchronous	80	48	47
15	AudioPureToneOnly	Asynchronous	80	48	48
16	AudioPureToneOnly	Asynchronous	80	48	44
17	AudioPureToneOnly	Asynchronous	80	48	48
18	AudioPureToneOnly	Asynchronous	80	48	48
19	AudioPureToneOnly	Asynchronous	80	48	46
20	AudioPureToneOnly	Asynchronous	80	48	48
1	AudioPureToneOnly	Asynchronous	120	48	48
2	AudioPureToneOnly	Asynchronous	120	48	48
3	AudioPureToneOnly	Asynchronous	120	48	47
4	AudioPureToneOnly	Asynchronous	120	48	48
5	AudioPureToneOnly	Asynchronous	120	48	46
6	AudioPureToneOnly	Asynchronous	120	48	47
7	AudioPureToneOnly	Asynchronous	120	48	45
8	AudioPureToneOnly	Asynchronous	120	48	44
9	AudioPureToneOnly	Asynchronous	120	48	48
10	AudioPureToneOnly	Asynchronous	120	48	46
11	AudioPureToneOnly	Asynchronous	120	48	48
12	AudioPureToneOnly	Asynchronous	120	48	48
13	AudioPureToneOnly	Asynchronous	120	48	48
14	AudioPureToneOnly	Asynchronous	120	48	48
15	AudioPureToneOnly	Asynchronous	120	48	48
16	AudioPureToneOnly	Asynchronous	120	48	47
17	AudioPureToneOnly	Asynchronous	120	48	48
18	AudioPureToneOnly	Asynchronous	120	48	48
19	AudioPureToneOnly	Asynchronous	120	48	48
20	AudioPureToneOnly	Asynchronous	120	48	48
1	AudioNoise-Tactile	Asynchronous	-120	48	0
2	AudioNoise-Tactile	Asynchronous	-120	48	2
3	AudioNoise-Tactile	Asynchronous	-120	48	1
4	AudioNoise-Tactile	Asynchronous	-120	48	0
5	AudioNoise-Tactile	Asynchronous	-120	48	2
6	AudioNoise-Tactile	Asynchronous	-120	48	1
7	AudioNoise-Tactile	Asynchronous	-120	48	2
8	AudioNoise-Tactile	Asynchronous	-120	48	3
9	AudioNoise-Tactile	Asynchronous	-120	48	0
10	AudioNoise-Tactile	Asynchronous	-120	48	3
11	AudioNoise-Tactile	Asynchronous	-120	48	0
12	AudioNoise-Tactile	Asynchronous	-120	48	0
13	AudioNoise-Tactile	Asynchronous	-120	48	0
14	AudioNoise-Tactile	Asynchronous	-120	48	0
15	AudioNoise-Tactile	Asynchronous	-120	48	0
16	AudioNoise-Tactile	Asynchronous	-120	48	0
17	AudioNoise-Tactile	Asynchronous	-120	48	0
18	AudioNoise-Tactile	Asynchronous	-120	48	2
19	AudioNoise-Tactile	Asynchronous	-120	48	0
20	AudioNoise-Tactile	Asynchronous	-120	48	0
1	AudioNoise-Tactile	Asynchronous	-80	48	0
2	AudioNoise-Tactile	Asynchronous	-80	48	2
3	AudioNoise-Tactile	Asynchronous	-80	48	0
4	AudioNoise-Tactile	Asynchronous	-80	48	0
5	AudioNoise-Tactile	Asynchronous	-80	48	2
6	AudioNoise-Tactile	Asynchronous	-80	48	1
7	AudioNoise-Tactile	Asynchronous	-80	48	2
8	AudioNoise-Tactile	Asynchronous	-80	48	6
9	AudioNoise-Tactile	Asynchronous	-80	48	1
10	AudioNoise-Tactile	Asynchronous	-80	48	5
11	AudioNoise-Tactile	Asynchronous	-80	48	1
12	AudioNoise-Tactile	Asynchronous	-80	48	0
13	AudioNoise-Tactile	Asynchronous	-80	48	0
14	AudioNoise-Tactile	Asynchronous	-80	48	2
15	AudioNoise-Tactile	Asynchronous	-80	48	1
16	AudioNoise-Tactile	Asynchronous	-80	48	1
17	AudioNoise-Tactile	Asynchronous	-80	48	1
18	AudioNoise-Tactile	Asynchronous	-80	48	13
19	AudioNoise-Tactile	Asynchronous	-80	48	1
20	AudioNoise-Tactile	Asynchronous	-80	48	0
1	AudioNoise-Tactile	Asynchronous	-50	48	1
2	AudioNoise-Tactile	Asynchronous	-50	48	6
3	AudioNoise-Tactile	Asynchronous	-50	48	3
4	AudioNoise-Tactile	Asynchronous	-50	48	1
5	AudioNoise-Tactile	Asynchronous	-50	48	5
6	AudioNoise-Tactile	Asynchronous	-50	48	10
7	AudioNoise-Tactile	Asynchronous	-50	48	7
8	AudioNoise-Tactile	Asynchronous	-50	48	12
9	AudioNoise-Tactile	Asynchronous	-50	48	2
10	AudioNoise-Tactile	Asynchronous	-50	48	14
11	AudioNoise-Tactile	Asynchronous	-50	48	3
12	AudioNoise-Tactile	Asynchronous	-50	48	0
13	AudioNoise-Tactile	Asynchronous	-50	48	3
14	AudioNoise-Tactile	Asynchronous	-50	48	5
15	AudioNoise-Tactile	Asynchronous	-50	48	2
16	AudioNoise-Tactile	Asynchronous	-50	48	2
17	AudioNoise-Tactile	Asynchronous	-50	48	6
18	AudioNoise-Tactile	Asynchronous	-50	48	22
19	AudioNoise-Tactile	Asynchronous	-50	48	1
20	AudioNoise-Tactile	Asynchronous	-50	48	2
1	AudioNoise-Tactile	Asynchronous	-40	48	3
2	AudioNoise-Tactile	Asynchronous	-40	48	7
3	AudioNoise-Tactile	Asynchronous	-40	48	7
4	AudioNoise-Tactile	Asynchronous	-40	48	1
5	AudioNoise-Tactile	Asynchronous	-40	48	4
6	AudioNoise-Tactile	Asynchronous	-40	48	5
7	AudioNoise-Tactile	Asynchronous	-40	48	6
8	AudioNoise-Tactile	Asynchronous	-40	48	13
9	AudioNoise-Tactile	Asynchronous	-40	48	5
10	AudioNoise-Tactile	Asynchronous	-40	48	9
11	AudioNoise-Tactile	Asynchronous	-40	48	5
12	AudioNoise-Tactile	Asynchronous	-40	48	3
13	AudioNoise-Tactile	Asynchronous	-40	48	6
14	AudioNoise-Tactile	Asynchronous	-40	48	11
15	AudioNoise-Tactile	Asynchronous	-40	48	0
16	AudioNoise-Tactile	Asynchronous	-40	48	4
17	AudioNoise-Tactile	Asynchronous	-40	48	9
18	AudioNoise-Tactile	Asynchronous	-40	48	24
19	AudioNoise-Tactile	Asynchronous	-40	48	0
20	AudioNoise-Tactile	Asynchronous	-40	48	3
1	AudioNoise-Tactile	Asynchronous	-30	48	9
2	AudioNoise-Tactile	Asynchronous	-30	48	22
3	AudioNoise-Tactile	Asynchronous	-30	48	15
4	AudioNoise-Tactile	Asynchronous	-30	48	2
5	AudioNoise-Tactile	Asynchronous	-30	48	13
6	AudioNoise-Tactile	Asynchronous	-30	48	10
7	AudioNoise-Tactile	Asynchronous	-30	48	7
8	AudioNoise-Tactile	Asynchronous	-30	48	24
9	AudioNoise-Tactile	Asynchronous	-30	48	12
10	AudioNoise-Tactile	Asynchronous	-30	48	16
11	AudioNoise-Tactile	Asynchronous	-30	48	9
12	AudioNoise-Tactile	Asynchronous	-30	48	10
13	AudioNoise-Tactile	Asynchronous	-30	48	8
14	AudioNoise-Tactile	Asynchronous	-30	48	16
15	AudioNoise-Tactile	Asynchronous	-30	48	4
16	AudioNoise-Tactile	Asynchronous	-30	48	6
17	AudioNoise-Tactile	Asynchronous	-30	48	18
18	AudioNoise-Tactile	Asynchronous	-30	48	34
19	AudioNoise-Tactile	Asynchronous	-30	48	8
20	AudioNoise-Tactile	Asynchronous	-30	48	14
1	AudioNoise-Tactile	Asynchronous	-10	48	8
2	AudioNoise-Tactile	Asynchronous	-10	48	19
3	AudioNoise-Tactile	Asynchronous	-10	48	25
4	AudioNoise-Tactile	Asynchronous	-10	48	2
5	AudioNoise-Tactile	Asynchronous	-10	48	16
6	AudioNoise-Tactile	Asynchronous	-10	48	22
7	AudioNoise-Tactile	Asynchronous	-10	48	18
8	AudioNoise-Tactile	Asynchronous	-10	48	26
9	AudioNoise-Tactile	Asynchronous	-10	48	19
10	AudioNoise-Tactile	Asynchronous	-10	48	20
11	AudioNoise-Tactile	Asynchronous	-10	48	11
12	AudioNoise-Tactile	Asynchronous	-10	48	21
13	AudioNoise-Tactile	Asynchronous	-10	48	17
14	AudioNoise-Tactile	Asynchronous	-10	48	24
15	AudioNoise-Tactile	Asynchronous	-10	48	18
16	AudioNoise-Tactile	Asynchronous	-10	48	6
17	AudioNoise-Tactile	Asynchronous	-10	48	27
18	AudioNoise-Tactile	Asynchronous	-10	48	43
19	AudioNoise-Tactile	Asynchronous	-10	48	10
20	AudioNoise-Tactile	Asynchronous	-10	48	22
1	AudioNoise-Tactile	Asynchronous	10	48	11
2	AudioNoise-Tactile	Asynchronous	10	48	16
3	AudioNoise-Tactile	Asynchronous	10	48	33
4	AudioNoise-Tactile	Asynchronous	10	48	15
5	AudioNoise-Tactile	Asynchronous	10	48	14
6	AudioNoise-Tactile	Asynchronous	10	48	30
7	AudioNoise-Tactile	Asynchronous	10	48	22
8	AudioNoise-Tactile	Asynchronous	10	48	28
9	AudioNoise-Tactile	Asynchronous	10	48	29
10	AudioNoise-Tactile	Asynchronous	10	48	26
11	AudioNoise-Tactile	Asynchronous	10	48	24
12	AudioNoise-Tactile	Asynchronous	10	48	30
13	AudioNoise-Tactile	Asynchronous	10	48	30
14	AudioNoise-Tactile	Asynchronous	10	48	25
15	AudioNoise-Tactile	Asynchronous	10	48	33
16	AudioNoise-Tactile	Asynchronous	10	48	11
17	AudioNoise-Tactile	Asynchronous	10	48	30
18	AudioNoise-Tactile	Asynchronous	10	48	44
19	AudioNoise-Tactile	Asynchronous	10	48	14
20	AudioNoise-Tactile	Asynchronous	10	48	37
1	AudioNoise-Tactile	Asynchronous	30	48	38
2	AudioNoise-Tactile	Asynchronous	30	48	31
3	AudioNoise-Tactile	Asynchronous	30	48	37
4	AudioNoise-Tactile	Asynchronous	30	48	27
5	AudioNoise-Tactile	Asynchronous	30	48	17
6	AudioNoise-Tactile	Asynchronous	30	48	43
7	AudioNoise-Tactile	Asynchronous	30	48	26
8	AudioNoise-Tactile	Asynchronous	30	48	35
9	AudioNoise-Tactile	Asynchronous	30	48	32
10	AudioNoise-Tactile	Asynchronous	30	48	31
11	AudioNoise-Tactile	Asynchronous	30	48	41
12	AudioNoise-Tactile	Asynchronous	30	48	46
13	AudioNoise-Tactile	Asynchronous	30	48	42
14	AudioNoise-Tactile	Asynchronous	30	48	41
15	AudioNoise-Tactile	Asynchronous	30	48	44
16	AudioNoise-Tactile	Asynchronous	30	48	13
17	AudioNoise-Tactile	Asynchronous	30	48	42
18	AudioNoise-Tactile	Asynchronous	30	48	45
19	AudioNoise-Tactile	Asynchronous	30	48	23
20	AudioNoise-Tactile	Asynchronous	30	48	44
1	AudioNoise-Tactile	Asynchronous	40	48	38
2	AudioNoise-Tactile	Asynchronous	40	48	39
3	AudioNoise-Tactile	Asynchronous	40	48	39
4	AudioNoise-Tactile	Asynchronous	40	48	31
5	AudioNoise-Tactile	Asynchronous	40	48	27
6	AudioNoise-Tactile	Asynchronous	40	48	38
7	AudioNoise-Tactile	Asynchronous	40	48	25
8	AudioNoise-Tactile	Asynchronous	40	48	36
9	AudioNoise-Tactile	Asynchronous	40	48	43
10	AudioNoise-Tactile	Asynchronous	40	48	35
11	AudioNoise-Tactile	Asynchronous	40	48	46
12	AudioNoise-Tactile	Asynchronous	40	48	44
13	AudioNoise-Tactile	Asynchronous	40	48	45
14	AudioNoise-Tactile	Asynchronous	40	48	39
15	AudioNoise-Tactile	Asynchronous	40	48	48
16	AudioNoise-Tactile	Asynchronous	40	48	25
17	AudioNoise-Tactile	Asynchronous	40	48	45
18	AudioNoise-Tactile	Asynchronous	40	48	47
19	AudioNoise-Tactile	Asynchronous	40	48	34
20	AudioNoise-Tactile	Asynchronous	40	48	48
1	AudioNoise-Tactile	Asynchronous	50	48	40
2	AudioNoise-Tactile	Asynchronous	50	48	42
3	AudioNoise-Tactile	Asynchronous	50	48	46
4	AudioNoise-Tactile	Asynchronous	50	48	40
5	AudioNoise-Tactile	Asynchronous	50	48	29
6	AudioNoise-Tactile	Asynchronous	50	48	43
7	AudioNoise-Tactile	Asynchronous	50	48	30
8	AudioNoise-Tactile	Asynchronous	50	48	37
9	AudioNoise-Tactile	Asynchronous	50	48	41
10	AudioNoise-Tactile	Asynchronous	50	48	34
11	AudioNoise-Tactile	Asynchronous	50	48	44
12	AudioNoise-Tactile	Asynchronous	50	48	48
13	AudioNoise-Tactile	Asynchronous	50	48	45
14	AudioNoise-Tactile	Asynchronous	50	48	44
15	AudioNoise-Tactile	Asynchronous	50	48	46
16	AudioNoise-Tactile	Asynchronous	50	48	19
17	AudioNoise-Tactile	Asynchronous	50	48	47
18	AudioNoise-Tactile	Asynchronous	50	48	48
19	AudioNoise-Tactile	Asynchronous	50	48	37
20	AudioNoise-Tactile	Asynchronous	50	48	48
1	AudioNoise-Tactile	Asynchronous	80	48	47
2	AudioNoise-Tactile	Asynchronous	80	48	47
3	AudioNoise-Tactile	Asynchronous	80	48	48
4	AudioNoise-Tactile	Asynchronous	80	48	48
5	AudioNoise-Tactile	Asynchronous	80	48	42
6	AudioNoise-Tactile	Asynchronous	80	48	48
7	AudioNoise-Tactile	Asynchronous	80	48	40
8	AudioNoise-Tactile	Asynchronous	80	48	46
9	AudioNoise-Tactile	Asynchronous	80	48	44
10	AudioNoise-Tactile	Asynchronous	80	48	44
11	AudioNoise-Tactile	Asynchronous	80	48	48
12	AudioNoise-Tactile	Asynchronous	80	48	47
13	AudioNoise-Tactile	Asynchronous	80	48	48
14	AudioNoise-Tactile	Asynchronous	80	48	48
15	AudioNoise-Tactile	Asynchronous	80	48	47
16	AudioNoise-Tactile	Asynchronous	80	48	40
17	AudioNoise-Tactile	Asynchronous	80	48	48
18	AudioNoise-Tactile	Asynchronous	80	48	47
19	AudioNoise-Tactile	Asynchronous	80	48	46
20	AudioNoise-Tactile	Asynchronous	80	48	48
1	AudioNoise-Tactile	Asynchronous	120	48	48
2	AudioNoise-Tactile	Asynchronous	120	48	46
3	AudioNoise-Tactile	Asynchronous	120	48	48
4	AudioNoise-Tactile	Asynchronous	120	48	47
5	AudioNoise-Tactile	Asynchronous	120	48	48
6	AudioNoise-Tactile	Asynchronous	120	48	48
7	AudioNoise-Tactile	Asynchronous	120	48	40
8	AudioNoise-Tactile	Asynchronous	120	48	48
9	AudioNoise-Tactile	Asynchronous	120	48	48
10	AudioNoise-Tactile	Asynchronous	120	48	45
11	AudioNoise-Tactile	Asynchronous	120	48	48
12	AudioNoise-Tactile	Asynchronous	120	48	48
13	AudioNoise-Tactile	Asynchronous	120	48	48
14	AudioNoise-Tactile	Asynchronous	120	48	46
15	AudioNoise-Tactile	Asynchronous	120	48	48
16	AudioNoise-Tactile	Asynchronous	120	48	47
17	AudioNoise-Tactile	Asynchronous	120	48	48
18	AudioNoise-Tactile	Asynchronous	120	48	48
19	AudioNoise-Tactile	Asynchronous	120	48	48
20	AudioNoise-Tactile	Asynchronous	120	48	48
1	AudioPureTone-AudioNoise	Asynchronous	-120	48	0
2	AudioPureTone-AudioNoise	Asynchronous	-120	48	4
3	AudioPureTone-AudioNoise	Asynchronous	-120	48	0
4	AudioPureTone-AudioNoise	Asynchronous	-120	48	0
5	AudioPureTone-AudioNoise	Asynchronous	-120	48	4
6	AudioPureTone-AudioNoise	Asynchronous	-120	48	1
7	AudioPureTone-AudioNoise	Asynchronous	-120	48	2
8	AudioPureTone-AudioNoise	Asynchronous	-120	48	4
9	AudioPureTone-AudioNoise	Asynchronous	-120	48	0
10	AudioPureTone-AudioNoise	Asynchronous	-120	48	0
11	AudioPureTone-AudioNoise	Asynchronous	-120	48	1
12	AudioPureTone-AudioNoise	Asynchronous	-120	48	1
13	AudioPureTone-AudioNoise	Asynchronous	-120	48	0
14	AudioPureTone-AudioNoise	Asynchronous	-120	48	1
15	AudioPureTone-AudioNoise	Asynchronous	-120	48	1
16	AudioPureTone-AudioNoise	Asynchronous	-120	48	0
17	AudioPureTone-AudioNoise	Asynchronous	-120	48	1
18	AudioPureTone-AudioNoise	Asynchronous	-120	48	5
19	AudioPureTone-AudioNoise	Asynchronous	-120	48	0
20	AudioPureTone-AudioNoise	Asynchronous	-120	48	0
1	AudioPureTone-AudioNoise	Asynchronous	-80	48	1
2	AudioPureTone-AudioNoise	Asynchronous	-80	48	12
3	AudioPureTone-AudioNoise	Asynchronous	-80	48	0
4	AudioPureTone-AudioNoise	Asynchronous	-80	48	0
5	AudioPureTone-AudioNoise	Asynchronous	-80	48	5
6	AudioPureTone-AudioNoise	Asynchronous	-80	48	0
7	AudioPureTone-AudioNoise	Asynchronous	-80	48	4
8	AudioPureTone-AudioNoise	Asynchronous	-80	48	7
9	AudioPureTone-AudioNoise	Asynchronous	-80	48	4
10	AudioPureTone-AudioNoise	Asynchronous	-80	48	5
11	AudioPureTone-AudioNoise	Asynchronous	-80	48	0
12	AudioPureTone-AudioNoise	Asynchronous	-80	48	2
13	AudioPureTone-AudioNoise	Asynchronous	-80	48	1
14	AudioPureTone-AudioNoise	Asynchronous	-80	48	0
15	AudioPureTone-AudioNoise	Asynchronous	-80	48	0
16	AudioPureTone-AudioNoise	Asynchronous	-80	48	0
17	AudioPureTone-AudioNoise	Asynchronous	-80	48	0
18	AudioPureTone-AudioNoise	Asynchronous	-80	48	19
19	AudioPureTone-AudioNoise	Asynchronous	-80	48	0
20	AudioPureTone-AudioNoise	Asynchronous	-80	48	0
1	AudioPureTone-AudioNoise	Asynchronous	-50	48	1
2	AudioPureTone-AudioNoise	Asynchronous	-50	48	20
3	AudioPureTone-AudioNoise	Asynchronous	-50	48	5
4	AudioPureTone-AudioNoise	Asynchronous	-50	48	1
5	AudioPureTone-AudioNoise	Asynchronous	-50	48	6
6	AudioPureTone-AudioNoise	Asynchronous	-50	48	4
7	AudioPureTone-AudioNoise	Asynchronous	-50	48	7
8	AudioPureTone-AudioNoise	Asynchronous	-50	48	13
9	AudioPureTone-AudioNoise	Asynchronous	-50	48	6
10	AudioPureTone-AudioNoise	Asynchronous	-50	48	9
11	AudioPureTone-AudioNoise	Asynchronous	-50	48	4
12	AudioPureTone-AudioNoise	Asynchronous	-50	48	1
13	AudioPureTone-AudioNoise	Asynchronous	-50	48	2
14	AudioPureTone-AudioNoise	Asynchronous	-50	48	6
15	AudioPureTone-AudioNoise	Asynchronous	-50	48	5
16	AudioPureTone-AudioNoise	Asynchronous	-50	48	0
17	AudioPureTone-AudioNoise	Asynchronous	-50	48	0
18	AudioPureTone-AudioNoise	Asynchronous	-50	48	30
19	AudioPureTone-AudioNoise	Asynchronous	-50	48	7
20	AudioPureTone-AudioNoise	Asynchronous	-50	48	2
1	AudioPureTone-AudioNoise	Asynchronous	-40	48	3
2	AudioPureTone-AudioNoise	Asynchronous	-40	48	20
3	AudioPureTone-AudioNoise	Asynchronous	-40	48	5
4	AudioPureTone-AudioNoise	Asynchronous	-40	48	2
5	AudioPureTone-AudioNoise	Asynchronous	-40	48	9
6	AudioPureTone-AudioNoise	Asynchronous	-40	48	5
7	AudioPureTone-AudioNoise	Asynchronous	-40	48	9
8	AudioPureTone-AudioNoise	Asynchronous	-40	48	11
9	AudioPureTone-AudioNoise	Asynchronous	-40	48	5
10	AudioPureTone-AudioNoise	Asynchronous	-40	48	11
11	AudioPureTone-AudioNoise	Asynchronous	-40	48	8
12	AudioPureTone-AudioNoise	Asynchronous	-40	48	4
13	AudioPureTone-AudioNoise	Asynchronous	-40	48	8
14	AudioPureTone-AudioNoise	Asynchronous	-40	48	14
15	AudioPureTone-AudioNoise	Asynchronous	-40	48	4
16	AudioPureTone-AudioNoise	Asynchronous	-40	48	4
17	AudioPureTone-AudioNoise	Asynchronous	-40	48	11
18	AudioPureTone-AudioNoise	Asynchronous	-40	48	32
19	AudioPureTone-AudioNoise	Asynchronous	-40	48	7
20	AudioPureTone-AudioNoise	Asynchronous	-40	48	3
1	AudioPureTone-AudioNoise	Asynchronous	-30	48	10
2	AudioPureTone-AudioNoise	Asynchronous	-30	48	27
3	AudioPureTone-AudioNoise	Asynchronous	-30	48	12
4	AudioPureTone-AudioNoise	Asynchronous	-30	48	4
5	AudioPureTone-AudioNoise	Asynchronous	-30	48	11
6	AudioPureTone-AudioNoise	Asynchronous	-30	48	12
7	AudioPureTone-AudioNoise	Asynchronous	-30	48	7
8	AudioPureTone-AudioNoise	Asynchronous	-30	48	18
9	AudioPureTone-AudioNoise	Asynchronous	-30	48	15
10	AudioPureTone-AudioNoise	Asynchronous	-30	48	15
11	AudioPureTone-AudioNoise	Asynchronous	-30	48	12
12	AudioPureTone-AudioNoise	Asynchronous	-30	48	13
13	AudioPureTone-AudioNoise	Asynchronous	-30	48	14
14	AudioPureTone-AudioNoise	Asynchronous	-30	48	14
15	AudioPureTone-AudioNoise	Asynchronous	-30	48	6
16	AudioPureTone-AudioNoise	Asynchronous	-30	48	4
17	AudioPureTone-AudioNoise	Asynchronous	-30	48	14
18	AudioPureTone-AudioNoise	Asynchronous	-30	48	39
19	AudioPureTone-AudioNoise	Asynchronous	-30	48	4
20	AudioPureTone-AudioNoise	Asynchronous	-30	48	12
1	AudioPureTone-AudioNoise	Asynchronous	-10	48	16
2	AudioPureTone-AudioNoise	Asynchronous	-10	48	26
3	AudioPureTone-AudioNoise	Asynchronous	-10	48	22
4	AudioPureTone-AudioNoise	Asynchronous	-10	48	17
5	AudioPureTone-AudioNoise	Asynchronous	-10	48	16
6	AudioPureTone-AudioNoise	Asynchronous	-10	48	13
7	AudioPureTone-AudioNoise	Asynchronous	-10	48	14
8	AudioPureTone-AudioNoise	Asynchronous	-10	48	21
9	AudioPureTone-AudioNoise	Asynchronous	-10	48	25
10	AudioPureTone-AudioNoise	Asynchronous	-10	48	21
11	AudioPureTone-AudioNoise	Asynchronous	-10	48	26
12	AudioPureTone-AudioNoise	Asynchronous	-10	48	31
13	AudioPureTone-AudioNoise	Asynchronous	-10	48	19
14	AudioPureTone-AudioNoise	Asynchronous	-10	48	25
15	AudioPureTone-AudioNoise	Asynchronous	-10	48	22
16	AudioPureTone-AudioNoise	Asynchronous	-10	48	3
17	AudioPureTone-AudioNoise	Asynchronous	-10	48	29
18	AudioPureTone-AudioNoise	Asynchronous	-10	48	43
19	AudioPureTone-AudioNoise	Asynchronous	-10	48	8
20	AudioPureTone-AudioNoise	Asynchronous	-10	48	24
1	AudioPureTone-AudioNoise	Asynchronous	10	48	14
2	AudioPureTone-AudioNoise	Asynchronous	10	48	30
3	AudioPureTone-AudioNoise	Asynchronous	10	48	25
4	AudioPureTone-AudioNoise	Asynchronous	10	48	13
5	AudioPureTone-AudioNoise	Asynchronous	10	48	13
6	AudioPureTone-AudioNoise	Asynchronous	10	48	26
7	AudioPureTone-AudioNoise	Asynchronous	10	48	11
8	AudioPureTone-AudioNoise	Asynchronous	10	48	18
9	AudioPureTone-AudioNoise	Asynchronous	10	48	28
10	AudioPureTone-AudioNoise	Asynchronous	10	48	16
11	AudioPureTone-AudioNoise	Asynchronous	10	48	35
12	AudioPureTone-AudioNoise	Asynchronous	10	48	36
13	AudioPureTone-AudioNoise	Asynchronous	10	48	21
14	AudioPureTone-AudioNoise	Asynchronous	10	48	35
15	AudioPureTone-AudioNoise	Asynchronous	10	48	29
16	AudioPureTone-AudioNoise	Asynchronous	10	48	9
17	AudioPureTone-AudioNoise	Asynchronous	10	48	35
18	AudioPureTone-AudioNoise	Asynchronous	10	48	46
19	AudioPureTone-AudioNoise	Asynchronous	10	48	8
20	AudioPureTone-AudioNoise	Asynchronous	10	48	40
1	AudioPureTone-AudioNoise	Asynchronous	30	48	34
2	AudioPureTone-AudioNoise	Asynchronous	30	48	37
3	AudioPureTone-AudioNoise	Asynchronous	30	48	42
4	AudioPureTone-AudioNoise	Asynchronous	30	48	25
5	AudioPureTone-AudioNoise	Asynchronous	30	48	22
6	AudioPureTone-AudioNoise	Asynchronous	30	48	39
7	AudioPureTone-AudioNoise	Asynchronous	30	48	20
8	AudioPureTone-AudioNoise	Asynchronous	30	48	29
9	AudioPureTone-AudioNoise	Asynchronous	30	48	34
10	AudioPureTone-AudioNoise	Asynchronous	30	48	29
11	AudioPureTone-AudioNoise	Asynchronous	30	48	46
12	AudioPureTone-AudioNoise	Asynchronous	30	48	46
13	AudioPureTone-AudioNoise	Asynchronous	30	48	35
14	AudioPureTone-AudioNoise	Asynchronous	30	48	41
15	AudioPureTone-AudioNoise	Asynchronous	30	48	45
16	AudioPureTone-AudioNoise	Asynchronous	30	48	19
17	AudioPureTone-AudioNoise	Asynchronous	30	48	42
18	AudioPureTone-AudioNoise	Asynchronous	30	48	47
19	AudioPureTone-AudioNoise	Asynchronous	30	48	24
20	AudioPureTone-AudioNoise	Asynchronous	30	48	48
1	AudioPureTone-AudioNoise	Asynchronous	40	48	43
2	AudioPureTone-AudioNoise	Asynchronous	40	48	45
3	AudioPureTone-AudioNoise	Asynchronous	40	48	44
4	AudioPureTone-AudioNoise	Asynchronous	40	48	35
5	AudioPureTone-AudioNoise	Asynchronous	40	48	32
6	AudioPureTone-AudioNoise	Asynchronous	40	48	42
7	AudioPureTone-AudioNoise	Asynchronous	40	48	30
8	AudioPureTone-AudioNoise	Asynchronous	40	48	27
9	AudioPureTone-AudioNoise	Asynchronous	40	48	41
10	AudioPureTone-AudioNoise	Asynchronous	40	48	37
11	AudioPureTone-AudioNoise	Asynchronous	40	48	47
12	AudioPureTone-AudioNoise	Asynchronous	40	48	47
13	AudioPureTone-AudioNoise	Asynchronous	40	48	47
14	AudioPureTone-AudioNoise	Asynchronous	40	48	43
15	AudioPureTone-AudioNoise	Asynchronous	40	48	46
16	AudioPureTone-AudioNoise	Asynchronous	40	48	28
17	AudioPureTone-AudioNoise	Asynchronous	40	48	47
18	AudioPureTone-AudioNoise	Asynchronous	40	48	48
19	AudioPureTone-AudioNoise	Asynchronous	40	48	33
20	AudioPureTone-AudioNoise	Asynchronous	40	48	48
1	AudioPureTone-AudioNoise	Asynchronous	50	48	41
2	AudioPureTone-AudioNoise	Asynchronous	50	48	44
3	AudioPureTone-AudioNoise	Asynchronous	50	48	44
4	AudioPureTone-AudioNoise	Asynchronous	50	48	39
5	AudioPureTone-AudioNoise	Asynchronous	50	48	34
6	AudioPureTone-AudioNoise	Asynchronous	50	48	46
7	AudioPureTone-AudioNoise	Asynchronous	50	48	28
8	AudioPureTone-AudioNoise	Asynchronous	50	48	38
9	AudioPureTone-AudioNoise	Asynchronous	50	48	40
10	AudioPureTone-AudioNoise	Asynchronous	50	48	35
11	AudioPureTone-AudioNoise	Asynchronous	50	48	47
12	AudioPureTone-AudioNoise	Asynchronous	50	48	48
13	AudioPureTone-AudioNoise	Asynchronous	50	48	44
14	AudioPureTone-AudioNoise	Asynchronous	50	48	47
15	AudioPureTone-AudioNoise	Asynchronous	50	48	47
16	AudioPureTone-AudioNoise	Asynchronous	50	48	31
17	AudioPureTone-AudioNoise	Asynchronous	50	48	47
18	AudioPureTone-AudioNoise	Asynchronous	50	48	48
19	AudioPureTone-AudioNoise	Asynchronous	50	48	38
20	AudioPureTone-AudioNoise	Asynchronous	50	48	45
1	AudioPureTone-AudioNoise	Asynchronous	80	48	46
2	AudioPureTone-AudioNoise	Asynchronous	80	48	47
3	AudioPureTone-AudioNoise	Asynchronous	80	48	48
4	AudioPureTone-AudioNoise	Asynchronous	80	48	46
5	AudioPureTone-AudioNoise	Asynchronous	80	48	39
6	AudioPureTone-AudioNoise	Asynchronous	80	48	47
7	AudioPureTone-AudioNoise	Asynchronous	80	48	31
8	AudioPureTone-AudioNoise	Asynchronous	80	48	42
9	AudioPureTone-AudioNoise	Asynchronous	80	48	45
10	AudioPureTone-AudioNoise	Asynchronous	80	48	47
11	AudioPureTone-AudioNoise	Asynchronous	80	48	48
12	AudioPureTone-AudioNoise	Asynchronous	80	48	48
13	AudioPureTone-AudioNoise	Asynchronous	80	48	48
14	AudioPureTone-AudioNoise	Asynchronous	80	48	48
15	AudioPureTone-AudioNoise	Asynchronous	80	48	46
16	AudioPureTone-AudioNoise	Asynchronous	80	48	42
17	AudioPureTone-AudioNoise	Asynchronous	80	48	48
18	AudioPureTone-AudioNoise	Asynchronous	80	48	48
19	AudioPureTone-AudioNoise	Asynchronous	80	48	47
20	AudioPureTone-AudioNoise	Asynchronous	80	48	48
1	AudioPureTone-AudioNoise	Asynchronous	120	48	48
2	AudioPureTone-AudioNoise	Asynchronous	120	48	47
3	AudioPureTone-AudioNoise	Asynchronous	120	48	48
4	AudioPureTone-AudioNoise	Asynchronous	120	48	48
5	AudioPureTone-AudioNoise	Asynchronous	120	48	43
6	AudioPureTone-AudioNoise	Asynchronous	120	48	48
7	AudioPureTone-AudioNoise	Asynchronous	120	48	41
8	AudioPureTone-AudioNoise	Asynchronous	120	48	43
9	AudioPureTone-AudioNoise	Asynchronous	120	48	47
10	AudioPureTone-AudioNoise	Asynchronous	120	48	46
11	AudioPureTone-AudioNoise	Asynchronous	120	48	48
12	AudioPureTone-AudioNoise	Asynchronous	120	48	48
13	AudioPureTone-AudioNoise	Asynchronous	120	48	48
14	AudioPureTone-AudioNoise	Asynchronous	120	48	48
15	AudioPureTone-AudioNoise	Asynchronous	120	48	47
16	AudioPureTone-AudioNoise	Asynchronous	120	48	47
17	AudioPureTone-AudioNoise	Asynchronous	120	48	48
18	AudioPureTone-AudioNoise	Asynchronous	120	48	47
19	AudioPureTone-AudioNoise	Asynchronous	120	48	48
20	AudioPureTone-AudioNoise	Asynchronous	120	48	48
1	AudioNoiseOnly	Synchronous	-120	48	2
2	AudioNoiseOnly	Synchronous	-120	48	2
3	AudioNoiseOnly	Synchronous	-120	48	0
4	AudioNoiseOnly	Synchronous	-120	48	0
5	AudioNoiseOnly	Synchronous	-120	48	4
6	AudioNoiseOnly	Synchronous	-120	48	0
7	AudioNoiseOnly	Synchronous	-120	48	1
8	AudioNoiseOnly	Synchronous	-120	48	0
9	AudioNoiseOnly	Synchronous	-120	48	3
10	AudioNoiseOnly	Synchronous	-120	48	4
11	AudioNoiseOnly	Synchronous	-120	48	10
12	AudioNoiseOnly	Synchronous	-120	48	10
13	AudioNoiseOnly	Synchronous	-120	48	16
14	AudioNoiseOnly	Synchronous	-120	48	22
15	AudioNoiseOnly	Synchronous	-120	48	23
16	AudioNoiseOnly	Synchronous	-120	48	32
17	AudioNoiseOnly	Synchronous	-120	48	35
18	AudioNoiseOnly	Synchronous	-120	48	44
19	AudioNoiseOnly	Synchronous	-120	48	0
20	AudioNoiseOnly	Synchronous	-120	48	1
1	AudioNoiseOnly	Synchronous	-80	48	0
2	AudioNoiseOnly	Synchronous	-80	48	4
3	AudioNoiseOnly	Synchronous	-80	48	0
4	AudioNoiseOnly	Synchronous	-80	48	1
5	AudioNoiseOnly	Synchronous	-80	48	5
6	AudioNoiseOnly	Synchronous	-80	48	0
7	AudioNoiseOnly	Synchronous	-80	48	0
8	AudioNoiseOnly	Synchronous	-80	48	6
9	AudioNoiseOnly	Synchronous	-80	48	1
10	AudioNoiseOnly	Synchronous	-80	48	3
11	AudioNoiseOnly	Synchronous	-80	48	0
12	AudioNoiseOnly	Synchronous	-80	48	1
13	AudioNoiseOnly	Synchronous	-80	48	0
14	AudioNoiseOnly	Synchronous	-80	48	2
15	AudioNoiseOnly	Synchronous	-80	48	0
16	AudioNoiseOnly	Synchronous	-80	48	3
17	AudioNoiseOnly	Synchronous	-80	48	0
18	AudioNoiseOnly	Synchronous	-80	48	12
19	AudioNoiseOnly	Synchronous	-80	48	1
20	AudioNoiseOnly	Synchronous	-80	48	1
1	AudioNoiseOnly	Synchronous	-50	48	3
2	AudioNoiseOnly	Synchronous	-50	48	18
3	AudioNoiseOnly	Synchronous	-50	48	3
4	AudioNoiseOnly	Synchronous	-50	48	3
5	AudioNoiseOnly	Synchronous	-50	48	10
6	AudioNoiseOnly	Synchronous	-50	48	5
7	AudioNoiseOnly	Synchronous	-50	48	3
8	AudioNoiseOnly	Synchronous	-50	48	17
9	AudioNoiseOnly	Synchronous	-50	48	4
10	AudioNoiseOnly	Synchronous	-50	48	7
11	AudioNoiseOnly	Synchronous	-50	48	3
12	AudioNoiseOnly	Synchronous	-50	48	1
13	AudioNoiseOnly	Synchronous	-50	48	3
14	AudioNoiseOnly	Synchronous	-50	48	15
15	AudioNoiseOnly	Synchronous	-50	48	1
16	AudioNoiseOnly	Synchronous	-50	48	5
17	AudioNoiseOnly	Synchronous	-50	48	3
18	AudioNoiseOnly	Synchronous	-50	48	29
19	AudioNoiseOnly	Synchronous	-50	48	6
20	AudioNoiseOnly	Synchronous	-50	48	4
1	AudioNoiseOnly	Synchronous	-40	48	2
2	AudioNoiseOnly	Synchronous	-40	48	18
3	AudioNoiseOnly	Synchronous	-40	48	4
4	AudioNoiseOnly	Synchronous	-40	48	5
5	AudioNoiseOnly	Synchronous	-40	48	14
6	AudioNoiseOnly	Synchronous	-40	48	12
7	AudioNoiseOnly	Synchronous	-40	48	4
8	AudioNoiseOnly	Synchronous	-40	48	17
9	AudioNoiseOnly	Synchronous	-40	48	12
10	AudioNoiseOnly	Synchronous	-40	48	12
11	AudioNoiseOnly	Synchronous	-40	48	7
12	AudioNoiseOnly	Synchronous	-40	48	6
13	AudioNoiseOnly	Synchronous	-40	48	8
14	AudioNoiseOnly	Synchronous	-40	48	15
15	AudioNoiseOnly	Synchronous	-40	48	4
16	AudioNoiseOnly	Synchronous	-40	48	7
17	AudioNoiseOnly	Synchronous	-40	48	8
18	AudioNoiseOnly	Synchronous	-40	48	36
19	AudioNoiseOnly	Synchronous	-40	48	7
20	AudioNoiseOnly	Synchronous	-40	48	2
1	AudioNoiseOnly	Synchronous	-30	48	7
2	AudioNoiseOnly	Synchronous	-30	48	20
3	AudioNoiseOnly	Synchronous	-30	48	9
4	AudioNoiseOnly	Synchronous	-30	48	14
5	AudioNoiseOnly	Synchronous	-30	48	21
6	AudioNoiseOnly	Synchronous	-30	48	18
7	AudioNoiseOnly	Synchronous	-30	48	10
8	AudioNoiseOnly	Synchronous	-30	48	27
9	AudioNoiseOnly	Synchronous	-30	48	19
10	AudioNoiseOnly	Synchronous	-30	48	20
11	AudioNoiseOnly	Synchronous	-30	48	10
12	AudioNoiseOnly	Synchronous	-30	48	8
13	AudioNoiseOnly	Synchronous	-30	48	13
14	AudioNoiseOnly	Synchronous	-30	48	21
15	AudioNoiseOnly	Synchronous	-30	48	6
16	AudioNoiseOnly	Synchronous	-30	48	7
17	AudioNoiseOnly	Synchronous	-30	48	13
18	AudioNoiseOnly	Synchronous	-30	48	43
19	AudioNoiseOnly	Synchronous	-30	48	5
20	AudioNoiseOnly	Synchronous	-30	48	7
1	AudioNoiseOnly	Synchronous	-10	48	16
2	AudioNoiseOnly	Synchronous	-10	48	24
3	AudioNoiseOnly	Synchronous	-10	48	23
4	AudioNoiseOnly	Synchronous	-10	48	22
5	AudioNoiseOnly	Synchronous	-10	48	15
6	AudioNoiseOnly	Synchronous	-10	48	27
7	AudioNoiseOnly	Synchronous	-10	48	10
8	AudioNoiseOnly	Synchronous	-10	48	25
9	AudioNoiseOnly	Synchronous	-10	48	21
10	AudioNoiseOnly	Synchronous	-10	48	22
11	AudioNoiseOnly	Synchronous	-10	48	25
12	AudioNoiseOnly	Synchronous	-10	48	27
13	AudioNoiseOnly	Synchronous	-10	48	20
14	AudioNoiseOnly	Synchronous	-10	48	27
15	AudioNoiseOnly	Synchronous	-10	48	15
16	AudioNoiseOnly	Synchronous	-10	48	11
17	AudioNoiseOnly	Synchronous	-10	48	26
18	AudioNoiseOnly	Synchronous	-10	48	46
19	AudioNoiseOnly	Synchronous	-10	48	11
20	AudioNoiseOnly	Synchronous	-10	48	25
1	AudioNoiseOnly	Synchronous	10	48	21
2	AudioNoiseOnly	Synchronous	10	48	16
3	AudioNoiseOnly	Synchronous	10	48	29
4	AudioNoiseOnly	Synchronous	10	48	15
5	AudioNoiseOnly	Synchronous	10	48	29
6	AudioNoiseOnly	Synchronous	10	48	28
7	AudioNoiseOnly	Synchronous	10	48	16
8	AudioNoiseOnly	Synchronous	10	48	31
9	AudioNoiseOnly	Synchronous	10	48	22
10	AudioNoiseOnly	Synchronous	10	48	24
11	AudioNoiseOnly	Synchronous	10	48	31
12	AudioNoiseOnly	Synchronous	10	48	35
13	AudioNoiseOnly	Synchronous	10	48	27
14	AudioNoiseOnly	Synchronous	10	48	29
15	AudioNoiseOnly	Synchronous	10	48	37
16	AudioNoiseOnly	Synchronous	10	48	14
17	AudioNoiseOnly	Synchronous	10	48	33
18	AudioNoiseOnly	Synchronous	10	48	44
19	AudioNoiseOnly	Synchronous	10	48	10
20	AudioNoiseOnly	Synchronous	10	48	36
1	AudioNoiseOnly	Synchronous	30	48	25
2	AudioNoiseOnly	Synchronous	30	48	32
3	AudioNoiseOnly	Synchronous	30	48	39
4	AudioNoiseOnly	Synchronous	30	48	20
5	AudioNoiseOnly	Synchronous	30	48	23
6	AudioNoiseOnly	Synchronous	30	48	31
7	AudioNoiseOnly	Synchronous	30	48	22
8	AudioNoiseOnly	Synchronous	30	48	32
9	AudioNoiseOnly	Synchronous	30	48	34
10	AudioNoiseOnly	Synchronous	30	48	31
11	AudioNoiseOnly	Synchronous	30	48	43
12	AudioNoiseOnly	Synchronous	30	48	41
13	AudioNoiseOnly	Synchronous	30	48	43
14	AudioNoiseOnly	Synchronous	30	48	38
15	AudioNoiseOnly	Synchronous	30	48	48
16	AudioNoiseOnly	Synchronous	30	48	28
17	AudioNoiseOnly	Synchronous	30	48	38
18	AudioNoiseOnly	Synchronous	30	48	47
19	AudioNoiseOnly	Synchronous	30	48	24
20	AudioNoiseOnly	Synchronous	30	48	45
1	AudioNoiseOnly	Synchronous	40	48	34
2	AudioNoiseOnly	Synchronous	40	48	37
3	AudioNoiseOnly	Synchronous	40	48	47
4	AudioNoiseOnly	Synchronous	40	48	32
5	AudioNoiseOnly	Synchronous	40	48	23
6	AudioNoiseOnly	Synchronous	40	48	47
7	AudioNoiseOnly	Synchronous	40	48	23
8	AudioNoiseOnly	Synchronous	40	48	36
9	AudioNoiseOnly	Synchronous	40	48	38
10	AudioNoiseOnly	Synchronous	40	48	34
11	AudioNoiseOnly	Synchronous	40	48	48
12	AudioNoiseOnly	Synchronous	40	48	48
13	AudioNoiseOnly	Synchronous	40	48	45
14	AudioNoiseOnly	Synchronous	40	48	46
15	AudioNoiseOnly	Synchronous	40	48	47
16	AudioNoiseOnly	Synchronous	40	48	30
17	AudioNoiseOnly	Synchronous	40	48	42
18	AudioNoiseOnly	Synchronous	40	48	48
19	AudioNoiseOnly	Synchronous	40	48	36
20	AudioNoiseOnly	Synchronous	40	48	48
1	AudioNoiseOnly	Synchronous	50	48	38
2	AudioNoiseOnly	Synchronous	50	48	46
3	AudioNoiseOnly	Synchronous	50	48	46
4	AudioNoiseOnly	Synchronous	50	48	42
5	AudioNoiseOnly	Synchronous	50	48	34
6	AudioNoiseOnly	Synchronous	50	48	45
7	AudioNoiseOnly	Synchronous	50	48	32
8	AudioNoiseOnly	Synchronous	50	48	43
9	AudioNoiseOnly	Synchronous	50	48	45
10	AudioNoiseOnly	Synchronous	50	48	38
11	AudioNoiseOnly	Synchronous	50	48	48
12	AudioNoiseOnly	Synchronous	50	48	47
13	AudioNoiseOnly	Synchronous	50	48	45
14	AudioNoiseOnly	Synchronous	50	48	47
15	AudioNoiseOnly	Synchronous	50	48	48
16	AudioNoiseOnly	Synchronous	50	48	34
17	AudioNoiseOnly	Synchronous	50	48	45
18	AudioNoiseOnly	Synchronous	50	48	47
19	AudioNoiseOnly	Synchronous	50	48	39
20	AudioNoiseOnly	Synchronous	50	48	48
1	AudioNoiseOnly	Synchronous	80	48	42
2	AudioNoiseOnly	Synchronous	80	48	48
3	AudioNoiseOnly	Synchronous	80	48	48
4	AudioNoiseOnly	Synchronous	80	48	48
5	AudioNoiseOnly	Synchronous	80	48	40
6	AudioNoiseOnly	Synchronous	80	48	47
7	AudioNoiseOnly	Synchronous	80	48	35
8	AudioNoiseOnly	Synchronous	80	48	44
9	AudioNoiseOnly	Synchronous	80	48	47
10	AudioNoiseOnly	Synchronous	80	48	48
11	AudioNoiseOnly	Synchronous	80	48	48
12	AudioNoiseOnly	Synchronous	80	48	48
13	AudioNoiseOnly	Synchronous	80	48	48
14	AudioNoiseOnly	Synchronous	80	48	46
15	AudioNoiseOnly	Synchronous	80	48	48
16	AudioNoiseOnly	Synchronous	80	48	47
17	AudioNoiseOnly	Synchronous	80	48	48
18	AudioNoiseOnly	Synchronous	80	48	48
19	AudioNoiseOnly	Synchronous	80	48	47
20	AudioNoiseOnly	Synchronous	80	48	48
1	AudioNoiseOnly	Synchronous	120	48	46
2	AudioNoiseOnly	Synchronous	120	48	46
3	AudioNoiseOnly	Synchronous	120	48	48
4	AudioNoiseOnly	Synchronous	120	48	48
5	AudioNoiseOnly	Synchronous	120	48	44
6	AudioNoiseOnly	Synchronous	120	48	48
7	AudioNoiseOnly	Synchronous	120	48	44
8	AudioNoiseOnly	Synchronous	120	48	46
9	AudioNoiseOnly	Synchronous	120	48	47
10	AudioNoiseOnly	Synchronous	120	48	47
11	AudioNoiseOnly	Synchronous	120	48	48
12	AudioNoiseOnly	Synchronous	120	48	48
13	AudioNoiseOnly	Synchronous	120	48	48
14	AudioNoiseOnly	Synchronous	120	48	47
15	AudioNoiseOnly	Synchronous	120	48	48
16	AudioNoiseOnly	Synchronous	120	48	47
17	AudioNoiseOnly	Synchronous	120	48	48
18	AudioNoiseOnly	Synchronous	120	48	48
19	AudioNoiseOnly	Synchronous	120	48	48
20	AudioNoiseOnly	Synchronous	120	48	48
1	TactileOnly	Synchronous	-120	48	0
2	TactileOnly	Synchronous	-120	48	1
3	TactileOnly	Synchronous	-120	48	0
4	TactileOnly	Synchronous	-120	48	0
5	TactileOnly	Synchronous	-120	48	3
6	TactileOnly	Synchronous	-120	48	0
7	TactileOnly	Synchronous	-120	48	4
8	TactileOnly	Synchronous	-120	48	2
9	TactileOnly	Synchronous	-120	48	0
10	TactileOnly	Synchronous	-120	48	4
11	TactileOnly	Synchronous	-120	48	0
12	TactileOnly	Synchronous	-120	48	0
13	TactileOnly	Synchronous	-120	48	0
14	TactileOnly	Synchronous	-120	48	0
15	TactileOnly	Synchronous	-120	48	0
16	TactileOnly	Synchronous	-120	48	0
17	TactileOnly	Synchronous	-120	48	0
18	TactileOnly	Synchronous	-120	48	2
19	TactileOnly	Synchronous	-120	48	0
20	TactileOnly	Synchronous	-120	48	0
1	TactileOnly	Synchronous	-80	48	1
2	TactileOnly	Synchronous	-80	48	2
3	TactileOnly	Synchronous	-80	48	0
4	TactileOnly	Synchronous	-80	48	0
5	TactileOnly	Synchronous	-80	48	11
6	TactileOnly	Synchronous	-80	48	1
7	TactileOnly	Synchronous	-80	48	2
8	TactileOnly	Synchronous	-80	48	5
9	TactileOnly	Synchronous	-80	48	2
10	TactileOnly	Synchronous	-80	48	6
11	TactileOnly	Synchronous	-80	48	1
12	TactileOnly	Synchronous	-80	48	0
13	TactileOnly	Synchronous	-80	48	0
14	TactileOnly	Synchronous	-80	48	1
15	TactileOnly	Synchronous	-80	48	3
16	TactileOnly	Synchronous	-80	48	3
17	TactileOnly	Synchronous	-80	48	1
18	TactileOnly	Synchronous	-80	48	13
19	TactileOnly	Synchronous	-80	48	2
20	TactileOnly	Synchronous	-80	48	1
1	TactileOnly	Synchronous	-50	48	3
2	TactileOnly	Synchronous	-50	48	14
3	TactileOnly	Synchronous	-50	48	3
4	TactileOnly	Synchronous	-50	48	0
5	TactileOnly	Synchronous	-50	48	10
6	TactileOnly	Synchronous	-50	48	1
7	TactileOnly	Synchronous	-50	48	11
8	TactileOnly	Synchronous	-50	48	12
9	TactileOnly	Synchronous	-50	48	3
10	TactileOnly	Synchronous	-50	48	12
11	TactileOnly	Synchronous	-50	48	5
12	TactileOnly	Synchronous	-50	48	0
13	TactileOnly	Synchronous	-50	48	2
14	TactileOnly	Synchronous	-50	48	4
15	TactileOnly	Synchronous	-50	48	0
16	TactileOnly	Synchronous	-50	48	8
17	TactileOnly	Synchronous	-50	48	7
18	TactileOnly	Synchronous	-50	48	20
19	TactileOnly	Synchronous	-50	48	8
20	TactileOnly	Synchronous	-50	48	0
1	TactileOnly	Synchronous	-40	48	3
2	TactileOnly	Synchronous	-40	48	11
3	TactileOnly	Synchronous	-40	48	6
4	TactileOnly	Synchronous	-40	48	5
5	TactileOnly	Synchronous	-40	48	12
6	TactileOnly	Synchronous	-40	48	7
7	TactileOnly	Synchronous	-40	48	11
8	TactileOnly	Synchronous	-40	48	7
9	TactileOnly	Synchronous	-40	48	10
10	TactileOnly	Synchronous	-40	48	19
11	TactileOnly	Synchronous	-40	48	4
12	TactileOnly	Synchronous	-40	48	2
13	TactileOnly	Synchronous	-40	48	1
14	TactileOnly	Synchronous	-40	48	8
15	TactileOnly	Synchronous	-40	48	1
16	TactileOnly	Synchronous	-40	48	3
17	TactileOnly	Synchronous	-40	48	6
18	TactileOnly	Synchronous	-40	48	22
19	TactileOnly	Synchronous	-40	48	3
20	TactileOnly	Synchronous	-40	48	1
1	TactileOnly	Synchronous	-30	48	6
2	TactileOnly	Synchronous	-30	48	21
3	TactileOnly	Synchronous	-30	48	13
4	TactileOnly	Synchronous	-30	48	5
5	TactileOnly	Synchronous	-30	48	15
6	TactileOnly	Synchronous	-30	48	13
7	TactileOnly	Synchronous	-30	48	13
8	TactileOnly	Synchronous	-30	48	16
9	TactileOnly	Synchronous	-30	48	13
10	TactileOnly	Synchronous	-30	48	16
11	TactileOnly	Synchronous	-30	48	16
12	TactileOnly	Synchronous	-30	48	6
13	TactileOnly	Synchronous	-30	48	8
14	TactileOnly	Synchronous	-30	48	20
15	TactileOnly	Synchronous	-30	48	7
16	TactileOnly	Synchronous	-30	48	13
17	TactileOnly	Synchronous	-30	48	21
18	TactileOnly	Synchronous	-30	48	40
19	TactileOnly	Synchronous	-30	48	6
20	TactileOnly	Synchronous	-30	48	4
1	TactileOnly	Synchronous	-10	48	12
2	TactileOnly	Synchronous	-10	48	21
3	TactileOnly	Synchronous	-10	48	17
4	TactileOnly	Synchronous	-10	48	10
5	TactileOnly	Synchronous	-10	48	16
6	TactileOnly	Synchronous	-10	48	27
7	TactileOnly	Synchronous	-10	48	10
8	TactileOnly	Synchronous	-10	48	19
9	TactileOnly	Synchronous	-10	48	19
10	TactileOnly	Synchronous	-10	48	21
11	TactileOnly	Synchronous	-10	48	21
12	TactileOnly	Synchronous	-10	48	18
13	TactileOnly	Synchronous	-10	48	17
14	TactileOnly	Synchronous	-10	48	28
15	TactileOnly	Synchronous	-10	48	17
16	TactileOnly	Synchronous	-10	48	11
17	TactileOnly	Synchronous	-10	48	30
18	TactileOnly	Synchronous	-10	48	42
19	TactileOnly	Synchronous	-10	48	11
20	TactileOnly	Synchronous	-10	48	18
1	TactileOnly	Synchronous	10	48	20
2	TactileOnly	Synchronous	10	48	26
3	TactileOnly	Synchronous	10	48	25
4	TactileOnly	Synchronous	10	48	17
5	TactileOnly	Synchronous	10	48	22
6	TactileOnly	Synchronous	10	48	31
7	TactileOnly	Synchronous	10	48	21
8	TactileOnly	Synchronous	10	48	21
9	TactileOnly	Synchronous	10	48	27
10	TactileOnly	Synchronous	10	48	27
11	TactileOnly	Synchronous	10	48	28
12	TactileOnly	Synchronous	10	48	35
13	TactileOnly	Synchronous	10	48	29
14	TactileOnly	Synchronous	10	48	33
15	TactileOnly	Synchronous	10	48	35
16	TactileOnly	Synchronous	10	48	14
17	TactileOnly	Synchronous	10	48	36
18	TactileOnly	Synchronous	10	48	45
19	TactileOnly	Synchronous	10	48	12
20	TactileOnly	Synchronous	10	48	37
1	TactileOnly	Synchronous	30	48	30
2	TactileOnly	Synchronous	30	48	32
3	TactileOnly	Synchronous	30	48	42
4	TactileOnly	Synchronous	30	48	22
5	TactileOnly	Synchronous	30	48	20
6	TactileOnly	Synchronous	30	48	39
7	TactileOnly	Synchronous	30	48	18
8	TactileOnly	Synchronous	30	48	22
9	TactileOnly	Synchronous	30	48	31
10	TactileOnly	Synchronous	30	48	22
11	TactileOnly	Synchronous	30	48	40
12	TactileOnly	Synchronous	30	48	45
13	TactileOnly	Synchronous	30	48	36
14	TactileOnly	Synchronous	30	48	33
15	TactileOnly	Synchronous	30	48	45
16	TactileOnly	Synchronous	30	48	23
17	TactileOnly	Synchronous	30	48	42
18	TactileOnly	Synchronous	30	48	47
19	TactileOnly	Synchronous	30	48	14
20	TactileOnly	Synchronous	30	48	44
1	TactileOnly	Synchronous	40	48	39
2	TactileOnly	Synchronous	40	48	38
3	TactileOnly	Synchronous	40	48	46
4	TactileOnly	Synchronous	40	48	25
5	TactileOnly	Synchronous	40	48	26
6	TactileOnly	Synchronous	40	48	37
7	TactileOnly	Synchronous	40	48	28
8	TactileOnly	Synchronous	40	48	33
9	TactileOnly	Synchronous	40	48	37
10	TactileOnly	Synchronous	40	48	24
11	TactileOnly	Synchronous	40	48	48
12	TactileOnly	Synchronous	40	48	46
13	TactileOnly	Synchronous	40	48	47
14	TactileOnly	Synchronous	40	48	37
15	TactileOnly	Synchronous	40	48	46
16	TactileOnly	Synchronous	40	48	26
17	TactileOnly	Synchronous	40	48	46
18	TactileOnly	Synchronous	40	48	48
19	TactileOnly	Synchronous	40	48	30
20	TactileOnly	Synchronous	40	48	45
1	TactileOnly	Synchronous	50	48	39
2	TactileOnly	Synchronous	50	48	41
3	TactileOnly	Synchronous	50	48	44
4	TactileOnly	Synchronous	50	48	37
5	TactileOnly	Synchronous	50	48	28
6	TactileOnly	Synchronous	50	48	45
7	TactileOnly	Synchronous	50	48	24
8	TactileOnly	Synchronous	50	48	35
9	TactileOnly	Synchronous	50	48	32
10	TactileOnly	Synchronous	50	48	32
11	TactileOnly	Synchronous	50	48	48
12	TactileOnly	Synchronous	50	48	48
13	TactileOnly	Synchronous	50	48	45
14	TactileOnly	Synchronous	50	48	39
15	TactileOnly	Synchronous	50	48	48
16	TactileOnly	Synchronous	50	48	36
17	TactileOnly	Synchronous	50	48	47
18	TactileOnly	Synchronous	50	48	48
19	TactileOnly	Synchronous	50	48	40
20	TactileOnly	Synchronous	50	48	48
1	TactileOnly	Synchronous	80	48	45
2	TactileOnly	Synchronous	80	48	45
3	TactileOnly	Synchronous	80	48	48
4	TactileOnly	Synchronous	80	48	47
5	TactileOnly	Synchronous	80	48	43
6	TactileOnly	Synchronous	80	48	47
7	TactileOnly	Synchronous	80	48	32
8	TactileOnly	Synchronous	80	48	46
9	TactileOnly	Synchronous	80	48	46
10	TactileOnly	Synchronous	80	48	43
11	TactileOnly	Synchronous	80	48	48
12	TactileOnly	Synchronous	80	48	48
13	TactileOnly	Synchronous	80	48	48
14	TactileOnly	Synchronous	80	48	45
15	TactileOnly	Synchronous	80	48	47
16	TactileOnly	Synchronous	80	48	48
17	TactileOnly	Synchronous	80	48	48
18	TactileOnly	Synchronous	80	48	48
19	TactileOnly	Synchronous	80	48	45
20	TactileOnly	Synchronous	80	48	48
1	TactileOnly	Synchronous	120	48	48
2	TactileOnly	Synchronous	120	48	48
3	TactileOnly	Synchronous	120	48	48
4	TactileOnly	Synchronous	120	48	46
5	TactileOnly	Synchronous	120	48	42
6	TactileOnly	Synchronous	120	48	46
7	TactileOnly	Synchronous	120	48	40
8	TactileOnly	Synchronous	120	48	48
9	TactileOnly	Synchronous	120	48	45
10	TactileOnly	Synchronous	120	48	41
11	TactileOnly	Synchronous	120	48	48
12	TactileOnly	Synchronous	120	48	48
13	TactileOnly	Synchronous	120	48	48
14	TactileOnly	Synchronous	120	48	48
15	TactileOnly	Synchronous	120	48	48
16	TactileOnly	Synchronous	120	48	48
17	TactileOnly	Synchronous	120	48	48
18	TactileOnly	Synchronous	120	48	48
19	TactileOnly	Synchronous	120	48	47
20	TactileOnly	Synchronous	120	48	48
1	AudioPureToneOnly	Synchronous	-120	48	0
2	AudioPureToneOnly	Synchronous	-120	48	1
3	AudioPureToneOnly	Synchronous	-120	48	0
4	AudioPureToneOnly	Synchronous	-120	48	0
5	AudioPureToneOnly	Synchronous	-120	48	3
6	AudioPureToneOnly	Synchronous	-120	48	0
7	AudioPureToneOnly	Synchronous	-120	48	1
8	AudioPureToneOnly	Synchronous	-120	48	0
9	AudioPureToneOnly	Synchronous	-120	48	0
10	AudioPureToneOnly	Synchronous	-120	48	5
11	AudioPureToneOnly	Synchronous	-120	48	0
12	AudioPureToneOnly	Synchronous	-120	48	0
13	AudioPureToneOnly	Synchronous	-120	48	0
14	AudioPureToneOnly	Synchronous	-120	48	0
15	AudioPureToneOnly	Synchronous	-120	48	0
16	AudioPureToneOnly	Synchronous	-120	48	0
17	AudioPureToneOnly	Synchronous	-120	48	0
18	AudioPureToneOnly	Synchronous	-120	48	6
19	AudioPureToneOnly	Synchronous	-120	48	0
20	AudioPureToneOnly	Synchronous	-120	48	0
1	AudioPureToneOnly	Synchronous	-80	48	0
2	AudioPureToneOnly	Synchronous	-80	48	5
3	AudioPureToneOnly	Synchronous	-80	48	1
4	AudioPureToneOnly	Synchronous	-80	48	0
5	AudioPureToneOnly	Synchronous	-80	48	2
6	AudioPureToneOnly	Synchronous	-80	48	2
7	AudioPureToneOnly	Synchronous	-80	48	3
8	AudioPureToneOnly	Synchronous	-80	48	0
9	AudioPureToneOnly	Synchronous	-80	48	0
10	AudioPureToneOnly	Synchronous	-80	48	2
11	AudioPureToneOnly	Synchronous	-80	48	0
12	AudioPureToneOnly	Synchronous	-80	48	1
13	AudioPureToneOnly	Synchronous	-80	48	1
14	AudioPureToneOnly	Synchronous	-80	48	1
15	AudioPureToneOnly	Synchronous	-80	48	0
16	AudioPureToneOnly	Synchronous	-80	48	0
17	AudioPureToneOnly	Synchronous	-80	48	1
18	AudioPureToneOnly	Synchronous	-80	48	15
19	AudioPureToneOnly	Synchronous	-80	48	0
20	AudioPureToneOnly	Synchronous	-80	48	0
1	AudioPureToneOnly	Synchronous	-50	48	1
2	AudioPureToneOnly	Synchronous	-50	48	8
3	AudioPureToneOnly	Synchronous	-50	48	2
4	AudioPureToneOnly	Synchronous	-50	48	2
5	AudioPureToneOnly	Synchronous	-50	48	8
6	AudioPureToneOnly	Synchronous	-50	48	5
7	AudioPureToneOnly	Synchronous	-50	48	9
8	AudioPureToneOnly	Synchronous	-50	48	11
9	AudioPureToneOnly	Synchronous	-50	48	2
10	AudioPureToneOnly	Synchronous	-50	48	14
11	AudioPureToneOnly	Synchronous	-50	48	2
12	AudioPureToneOnly	Synchronous	-50	48	0
13	AudioPureToneOnly	Synchronous	-50	48	5
14	AudioPureToneOnly	Synchronous	-50	48	5
15	AudioPureToneOnly	Synchronous	-50	48	0
16	AudioPureToneOnly	Synchronous	-50	48	2
17	AudioPureToneOnly	Synchronous	-50	48	1
18	AudioPureToneOnly	Synchronous	-50	48	27
19	AudioPureToneOnly	Synchronous	-50	48	3
20	AudioPureToneOnly	Synchronous	-50	48	0
1	AudioPureToneOnly	Synchronous	-40	48	4
2	AudioPureToneOnly	Synchronous	-40	48	19
3	AudioPureToneOnly	Synchronous	-40	48	2
4	AudioPureToneOnly	Synchronous	-40	48	5
5	AudioPureToneOnly	Synchronous	-40	48	8
6	AudioPureToneOnly	Synchronous	-40	48	9
7	AudioPureToneOnly	Synchronous	-40	48	14
8	AudioPureToneOnly	Synchronous	-40	48	13
9	AudioPureToneOnly	Synchronous	-40	48	8
10	AudioPureToneOnly	Synchronous	-40	48	15
11	AudioPureToneOnly	Synchronous	-40	48	6
12	AudioPureToneOnly	Synchronous	-40	48	3
13	AudioPureToneOnly	Synchronous	-40	48	6
14	AudioPureToneOnly	Synchronous	-40	48	17
15	AudioPureToneOnly	Synchronous	-40	48	5
16	AudioPureToneOnly	Synchronous	-40	48	6
17	AudioPureToneOnly	Synchronous	-40	48	7
18	AudioPureToneOnly	Synchronous	-40	48	33
19	AudioPureToneOnly	Synchronous	-40	48	6
20	AudioPureToneOnly	Synchronous	-40	48	2
1	AudioPureToneOnly	Synchronous	-30	48	10
2	AudioPureToneOnly	Synchronous	-30	48	21
3	AudioPureToneOnly	Synchronous	-30	48	9
4	AudioPureToneOnly	Synchronous	-30	48	9
5	AudioPureToneOnly	Synchronous	-30	48	22
6	AudioPureToneOnly	Synchronous	-30	48	14
7	AudioPureToneOnly	Synchronous	-30	48	16
8	AudioPureToneOnly	Synchronous	-30	48	22
9	AudioPureToneOnly	Synchronous	-30	48	14
10	AudioPureToneOnly	Synchronous	-30	48	18
11	AudioPureToneOnly	Synchronous	-30	48	13
12	AudioPureToneOnly	Synchronous	-30	48	5
13	AudioPureToneOnly	Synchronous	-30	48	10
14	AudioPureToneOnly	Synchronous	-30	48	27
15	AudioPureToneOnly	Synchronous	-30	48	4
16	AudioPureToneOnly	Synchronous	-30	48	9
17	AudioPureToneOnly	Synchronous	-30	48	18
18	AudioPureToneOnly	Synchronous	-30	48	45
19	AudioPureToneOnly	Synchronous	-30	48	7
20	AudioPureToneOnly	Synchronous	-30	48	12
1	AudioPureToneOnly	Synchronous	-10	48	14
2	AudioPureToneOnly	Synchronous	-10	48	28
3	AudioPureToneOnly	Synchronous	-10	48	18
4	AudioPureToneOnly	Synchronous	-10	48	15
5	AudioPureToneOnly	Synchronous	-10	48	22
6	AudioPureToneOnly	Synchronous	-10	48	25
7	AudioPureToneOnly	Synchronous	-10	48	14
8	AudioPureToneOnly	Synchronous	-10	48	29
9	AudioPureToneOnly	Synchronous	-10	48	22
10	AudioPureToneOnly	Synchronous	-10	48	23
11	AudioPureToneOnly	Synchronous	-10	48	26
12	AudioPureToneOnly	Synchronous	-10	48	32
13	AudioPureToneOnly	Synchronous	-10	48	22
14	AudioPureToneOnly	Synchronous	-10	48	23
15	AudioPureToneOnly	Synchronous	-10	48	29
16	AudioPureToneOnly	Synchronous	-10	48	3
17	AudioPureToneOnly	Synchronous	-10	48	28
18	AudioPureToneOnly	Synchronous	-10	48	45
19	AudioPureToneOnly	Synchronous	-10	48	13
20	AudioPureToneOnly	Synchronous	-10	48	32
1	AudioPureToneOnly	Synchronous	10	48	20
2	AudioPureToneOnly	Synchronous	10	48	35
3	AudioPureToneOnly	Synchronous	10	48	33
4	AudioPureToneOnly	Synchronous	10	48	27
5	AudioPureToneOnly	Synchronous	10	48	13
6	AudioPureToneOnly	Synchronous	10	48	28
7	AudioPureToneOnly	Synchronous	10	48	19
8	AudioPureToneOnly	Synchronous	10	48	26
9	AudioPureToneOnly	Synchronous	10	48	30
10	AudioPureToneOnly	Synchronous	10	48	20
11	AudioPureToneOnly	Synchronous	10	48	37
12	AudioPureToneOnly	Synchronous	10	48	34
13	AudioPureToneOnly	Synchronous	10	48	29
14	AudioPureToneOnly	Synchronous	10	48	36
15	AudioPureToneOnly	Synchronous	10	48	42
16	AudioPureToneOnly	Synchronous	10	48	10
17	AudioPureToneOnly	Synchronous	10	48	36
18	AudioPureToneOnly	Synchronous	10	48	47
19	AudioPureToneOnly	Synchronous	10	48	10
20	AudioPureToneOnly	Synchronous	10	48	39
1	AudioPureToneOnly	Synchronous	30	48	36
2	AudioPureToneOnly	Synchronous	30	48	28
3	AudioPureToneOnly	Synchronous	30	48	46
4	AudioPureToneOnly	Synchronous	30	48	23
5	AudioPureToneOnly	Synchronous	30	48	24
6	AudioPureToneOnly	Synchronous	30	48	36
7	AudioPureToneOnly	Synchronous	30	48	27
8	AudioPureToneOnly	Synchronous	30	48	34
9	AudioPureToneOnly	Synchronous	30	48	30
10	AudioPureToneOnly	Synchronous	30	48	22
11	AudioPureToneOnly	Synchronous	30	48	45
12	AudioPureToneOnly	Synchronous	30	48	47
13	AudioPureToneOnly	Synchronous	30	48	39
14	AudioPureToneOnly	Synchronous	30	48	45
15	AudioPureToneOnly	Synchronous	30	48	44
16	AudioPureToneOnly	Synchronous	30	48	15
17	AudioPureToneOnly	Synchronous	30	48	41
18	AudioPureToneOnly	Synchronous	30	48	48
19	AudioPureToneOnly	Synchronous	30	48	27
20	AudioPureToneOnly	Synchronous	30	48	47
1	AudioPureToneOnly	Synchronous	40	48	42
2	AudioPureToneOnly	Synchronous	40	48	43
3	AudioPureToneOnly	Synchronous	40	48	46
4	AudioPureToneOnly	Synchronous	40	48	31
5	AudioPureToneOnly	Synchronous	40	48	29
6	AudioPureToneOnly	Synchronous	40	48	45
7	AudioPureToneOnly	Synchronous	40	48	30
8	AudioPureToneOnly	Synchronous	40	48	40
9	AudioPureToneOnly	Synchronous	40	48	36
10	AudioPureToneOnly	Synchronous	40	48	42
11	AudioPureToneOnly	Synchronous	40	48	45
12	AudioPureToneOnly	Synchronous	40	48	48
13	AudioPureToneOnly	Synchronous	40	48	46
14	AudioPureToneOnly	Synchronous	40	48	44
15	AudioPureToneOnly	Synchronous	40	48	47
16	AudioPureToneOnly	Synchronous	40	48	20
17	AudioPureToneOnly	Synchronous	40	48	47
18	AudioPureToneOnly	Synchronous	40	48	48
19	AudioPureToneOnly	Synchronous	40	48	35
20	AudioPureToneOnly	Synchronous	40	48	46
1	AudioPureToneOnly	Synchronous	50	48	43
2	AudioPureToneOnly	Synchronous	50	48	45
3	AudioPureToneOnly	Synchronous	50	48	48
4	AudioPureToneOnly	Synchronous	50	48	43
5	AudioPureToneOnly	Synchronous	50	48	37
6	AudioPureToneOnly	Synchronous	50	48	45
7	AudioPureToneOnly	Synchronous	50	48	33
8	AudioPureToneOnly	Synchronous	50	48	39
9	AudioPureToneOnly	Synchronous	50	48	41
10	AudioPureToneOnly	Synchronous	50	48	39
11	AudioPureToneOnly	Synchronous	50	48	47
12	AudioPureToneOnly	Synchronous	50	48	48
13	AudioPureToneOnly	Synchronous	50	48	46
14	AudioPureToneOnly	Synchronous	50	48	47
15	AudioPureToneOnly	Synchronous	50	48	48
16	AudioPureToneOnly	Synchronous	50	48	35
17	AudioPureToneOnly	Synchronous	50	48	48
18	AudioPureToneOnly	Synchronous	50	48	47
19	AudioPureToneOnly	Synchronous	50	48	41
20	AudioPureToneOnly	Synchronous	50	48	48
1	AudioPureToneOnly	Synchronous	80	48	48
2	AudioPureToneOnly	Synchronous	80	48	47
3	AudioPureToneOnly	Synchronous	80	48	48
4	AudioPureToneOnly	Synchronous	80	48	48
5	AudioPureToneOnly	Synchronous	80	48	45
6	AudioPureToneOnly	Synchronous	80	48	47
7	AudioPureToneOnly	Synchronous	80	48	40
8	AudioPureToneOnly	Synchronous	80	48	43
9	AudioPureToneOnly	Synchronous	80	48	46
10	AudioPureToneOnly	Synchronous	80	48	45
11	AudioPureToneOnly	Synchronous	80	48	48
12	AudioPureToneOnly	Synchronous	80	48	48
13	AudioPureToneOnly	Synchronous	80	48	48
14	AudioPureToneOnly	Synchronous	80	48	48
15	AudioPureToneOnly	Synchronous	80	48	48
16	AudioPureToneOnly	Synchronous	80	48	44
17	AudioPureToneOnly	Synchronous	80	48	48
18	AudioPureToneOnly	Synchronous	80	48	48
19	AudioPureToneOnly	Synchronous	80	48	48
20	AudioPureToneOnly	Synchronous	80	48	48
1	AudioPureToneOnly	Synchronous	120	48	48
2	AudioPureToneOnly	Synchronous	120	48	47
3	AudioPureToneOnly	Synchronous	120	48	48
4	AudioPureToneOnly	Synchronous	120	48	47
5	AudioPureToneOnly	Synchronous	120	48	45
6	AudioPureToneOnly	Synchronous	120	48	47
7	AudioPureToneOnly	Synchronous	120	48	46
8	AudioPureToneOnly	Synchronous	120	48	47
9	AudioPureToneOnly	Synchronous	120	48	47
10	AudioPureToneOnly	Synchronous	120	48	44
11	AudioPureToneOnly	Synchronous	120	48	48
12	AudioPureToneOnly	Synchronous	120	48	48
13	AudioPureToneOnly	Synchronous	120	48	48
14	AudioPureToneOnly	Synchronous	120	48	48
15	AudioPureToneOnly	Synchronous	120	48	48
16	AudioPureToneOnly	Synchronous	120	48	47
17	AudioPureToneOnly	Synchronous	120	48	48
18	AudioPureToneOnly	Synchronous	120	48	48
19	AudioPureToneOnly	Synchronous	120	48	48
20	AudioPureToneOnly	Synchronous	120	48	48
1	AudioNoise-Tactile	Synchronous	-120	48	0
2	AudioNoise-Tactile	Synchronous	-120	48	4
3	AudioNoise-Tactile	Synchronous	-120	48	0
4	AudioNoise-Tactile	Synchronous	-120	48	0
5	AudioNoise-Tactile	Synchronous	-120	48	1
6	AudioNoise-Tactile	Synchronous	-120	48	5
7	AudioNoise-Tactile	Synchronous	-120	48	2
8	AudioNoise-Tactile	Synchronous	-120	48	2
9	AudioNoise-Tactile	Synchronous	-120	48	2
10	AudioNoise-Tactile	Synchronous	-120	48	4
11	AudioNoise-Tactile	Synchronous	-120	48	0
12	AudioNoise-Tactile	Synchronous	-120	48	0
13	AudioNoise-Tactile	Synchronous	-120	48	0
14	AudioNoise-Tactile	Synchronous	-120	48	2
15	AudioNoise-Tactile	Synchronous	-120	48	0
16	AudioNoise-Tactile	Synchronous	-120	48	0
17	AudioNoise-Tactile	Synchronous	-120	48	0
18	AudioNoise-Tactile	Synchronous	-120	48	2
19	AudioNoise-Tactile	Synchronous	-120	48	1
20	AudioNoise-Tactile	Synchronous	-120	48	0
1	AudioNoise-Tactile	Synchronous	-80	48	0
2	AudioNoise-Tactile	Synchronous	-80	48	4
3	AudioNoise-Tactile	Synchronous	-80	48	0
4	AudioNoise-Tactile	Synchronous	-80	48	0
5	AudioNoise-Tactile	Synchronous	-80	48	2
6	AudioNoise-Tactile	Synchronous	-80	48	1
7	AudioNoise-Tactile	Synchronous	-80	48	3
8	AudioNoise-Tactile	Synchronous	-80	48	5
9	AudioNoise-Tactile	Synchronous	-80	48	3
10	AudioNoise-Tactile	Synchronous	-80	48	4
11	AudioNoise-Tactile	Synchronous	-80	48	1
12	AudioNoise-Tactile	Synchronous	-80	48	0
13	AudioNoise-Tactile	Synchronous	-80	48	0
14	AudioNoise-Tactile	Synchronous	-80	48	0
15	AudioNoise-Tactile	Synchronous	-80	48	1
16	AudioNoise-Tactile	Synchronous	-80	48	0
17	AudioNoise-Tactile	Synchronous	-80	48	1
18	AudioNoise-Tactile	Synchronous	-80	48	11
19	AudioNoise-Tactile	Synchronous	-80	48	1
20	AudioNoise-Tactile	Synchronous	-80	48	0
1	AudioNoise-Tactile	Synchronous	-50	48	3
2	AudioNoise-Tactile	Synchronous	-50	48	10
3	AudioNoise-Tactile	Synchronous	-50	48	2
4	AudioNoise-Tactile	Synchronous	-50	48	2
5	AudioNoise-Tactile	Synchronous	-50	48	7
6	AudioNoise-Tactile	Synchronous	-50	48	5
7	AudioNoise-Tactile	Synchronous	-50	48	11
8	AudioNoise-Tactile	Synchronous	-50	48	22
9	AudioNoise-Tactile	Synchronous	-50	48	8
10	AudioNoise-Tactile	Synchronous	-50	48	13
11	AudioNoise-Tactile	Synchronous	-50	48	4
12	AudioNoise-Tactile	Synchronous	-50	48	0
13	AudioNoise-Tactile	Synchronous	-50	48	1
14	AudioNoise-Tactile	Synchronous	-50	48	6
15	AudioNoise-Tactile	Synchronous	-50	48	1
16	AudioNoise-Tactile	Synchronous	-50	48	5
17	AudioNoise-Tactile	Synchronous	-50	48	7
18	AudioNoise-Tactile	Synchronous	-50	48	25
19	AudioNoise-Tactile	Synchronous	-50	48	4
20	AudioNoise-Tactile	Synchronous	-50	48	0
1	AudioNoise-Tactile	Synchronous	-40	48	1
2	AudioNoise-Tactile	Synchronous	-40	48	10
3	AudioNoise-Tactile	Synchronous	-40	48	6
4	AudioNoise-Tactile	Synchronous	-40	48	2
5	AudioNoise-Tactile	Synchronous	-40	48	10
6	AudioNoise-Tactile	Synchronous	-40	48	12
7	AudioNoise-Tactile	Synchronous	-40	48	11
8	AudioNoise-Tactile	Synchronous	-40	48	13
9	AudioNoise-Tactile	Synchronous	-40	48	10
10	AudioNoise-Tactile	Synchronous	-40	48	14
11	AudioNoise-Tactile	Synchronous	-40	48	7
12	AudioNoise-Tactile	Synchronous	-40	48	7
13	AudioNoise-Tactile	Synchronous	-40	48	4
14	AudioNoise-Tactile	Synchronous	-40	48	11
15	AudioNoise-Tactile	Synchronous	-40	48	3
16	AudioNoise-Tactile	Synchronous	-40	48	1
17	AudioNoise-Tactile	Synchronous	-40	48	7
18	AudioNoise-Tactile	Synchronous	-40	48	29
19	AudioNoise-Tactile	Synchronous	-40	48	7
[truncated: 401 more rows]
