# Supplementary material for: Grouping by feature of cross-modal flankers in temporal ventriloquism
Source: Sci Rep. 2017 Aug 8;7:7615. doi: 10.1038/s41598-017-06550-z (PMC5548807; doi:10.1038/s41598-017-06550-z)
Supplement: Supplementary file 2 — Dataset 1 [file 41598_2017_6550_MOESM2_ESM.csv]

Subject	Condition	Synchrony	SOA	MaxVal	Value
1	AudioNoise-Tactile	Asynchronous	-120	24	0
2	AudioNoise-Tactile	Asynchronous	-120	24	1
3	AudioNoise-Tactile	Asynchronous	-120	24	1
4	AudioNoise-Tactile	Asynchronous	-120	24	0
5	AudioNoise-Tactile	Asynchronous	-120	24	2
6	AudioNoise-Tactile	Asynchronous	-120	24	0
7	AudioNoise-Tactile	Asynchronous	-120	24	1
8	AudioNoise-Tactile	Asynchronous	-120	24	2
9	AudioNoise-Tactile	Asynchronous	-120	24	0
10	AudioNoise-Tactile	Asynchronous	-120	24	1
11	AudioNoise-Tactile	Asynchronous	-120	24	0
12	AudioNoise-Tactile	Asynchronous	-120	24	0
13	AudioNoise-Tactile	Asynchronous	-120	24	0
14	AudioNoise-Tactile	Asynchronous	-120	24	0
15	AudioNoise-Tactile	Asynchronous	-120	24	0
16	AudioNoise-Tactile	Asynchronous	-120	24	0
17	AudioNoise-Tactile	Asynchronous	-120	24	0
18	AudioNoise-Tactile	Asynchronous	-120	24	1
19	AudioNoise-Tactile	Asynchronous	-120	24	0
20	AudioNoise-Tactile	Asynchronous	-120	24	0
1	AudioNoise-Tactile	Asynchronous	-80	24	0
2	AudioNoise-Tactile	Asynchronous	-80	24	0
3	AudioNoise-Tactile	Asynchronous	-80	24	0
4	AudioNoise-Tactile	Asynchronous	-80	24	0
5	AudioNoise-Tactile	Asynchronous	-80	24	1
6	AudioNoise-Tactile	Asynchronous	-80	24	0
7	AudioNoise-Tactile	Asynchronous	-80	24	2
8	AudioNoise-Tactile	Asynchronous	-80	24	2
9	AudioNoise-Tactile	Asynchronous	-80	24	1
10	AudioNoise-Tactile	Asynchronous	-80	24	3
11	AudioNoise-Tactile	Asynchronous	-80	24	1
12	AudioNoise-Tactile	Asynchronous	-80	24	0
13	AudioNoise-Tactile	Asynchronous	-80	24	0
14	AudioNoise-Tactile	Asynchronous	-80	24	1
15	AudioNoise-Tactile	Asynchronous	-80	24	1
16	AudioNoise-Tactile	Asynchronous	-80	24	0
17	AudioNoise-Tactile	Asynchronous	-80	24	0
18	AudioNoise-Tactile	Asynchronous	-80	24	5
19	AudioNoise-Tactile	Asynchronous	-80	24	1
20	AudioNoise-Tactile	Asynchronous	-80	24	0
1	AudioNoise-Tactile	Asynchronous	-50	24	1
2	AudioNoise-Tactile	Asynchronous	-50	24	3
3	AudioNoise-Tactile	Asynchronous	-50	24	3
4	AudioNoise-Tactile	Asynchronous	-50	24	1
5	AudioNoise-Tactile	Asynchronous	-50	24	4
6	AudioNoise-Tactile	Asynchronous	-50	24	6
7	AudioNoise-Tactile	Asynchronous	-50	24	4
8	AudioNoise-Tactile	Asynchronous	-50	24	5
9	AudioNoise-Tactile	Asynchronous	-50	24	0
10	AudioNoise-Tactile	Asynchronous	-50	24	7
11	AudioNoise-Tactile	Asynchronous	-50	24	3
12	AudioNoise-Tactile	Asynchronous	-50	24	0
13	AudioNoise-Tactile	Asynchronous	-50	24	1
14	AudioNoise-Tactile	Asynchronous	-50	24	1
15	AudioNoise-Tactile	Asynchronous	-50	24	2
16	AudioNoise-Tactile	Asynchronous	-50	24	2
17	AudioNoise-Tactile	Asynchronous	-50	24	2
18	AudioNoise-Tactile	Asynchronous	-50	24	8
19	AudioNoise-Tactile	Asynchronous	-50	24	1
20	AudioNoise-Tactile	Asynchronous	-50	24	1
1	AudioNoise-Tactile	Asynchronous	-40	24	2
2	AudioNoise-Tactile	Asynchronous	-40	24	5
3	AudioNoise-Tactile	Asynchronous	-40	24	3
4	AudioNoise-Tactile	Asynchronous	-40	24	0
5	AudioNoise-Tactile	Asynchronous	-40	24	2
6	AudioNoise-Tactile	Asynchronous	-40	24	3
7	AudioNoise-Tactile	Asynchronous	-40	24	2
8	AudioNoise-Tactile	Asynchronous	-40	24	6
9	AudioNoise-Tactile	Asynchronous	-40	24	4
10	AudioNoise-Tactile	Asynchronous	-40	24	4
11	AudioNoise-Tactile	Asynchronous	-40	24	4
12	AudioNoise-Tactile	Asynchronous	-40	24	2
13	AudioNoise-Tactile	Asynchronous	-40	24	4
14	AudioNoise-Tactile	Asynchronous	-40	24	8
15	AudioNoise-Tactile	Asynchronous	-40	24	0
16	AudioNoise-Tactile	Asynchronous	-40	24	2
17	AudioNoise-Tactile	Asynchronous	-40	24	4
18	AudioNoise-Tactile	Asynchronous	-40	24	13
19	AudioNoise-Tactile	Asynchronous	-40	24	0
20	AudioNoise-Tactile	Asynchronous	-40	24	1
1	AudioNoise-Tactile	Asynchronous	-30	24	5
2	AudioNoise-Tactile	Asynchronous	-30	24	12
3	AudioNoise-Tactile	Asynchronous	-30	24	13
4	AudioNoise-Tactile	Asynchronous	-30	24	1
5	AudioNoise-Tactile	Asynchronous	-30	24	7
6	AudioNoise-Tactile	Asynchronous	-30	24	8
7	AudioNoise-Tactile	Asynchronous	-30	24	4
8	AudioNoise-Tactile	Asynchronous	-30	24	14
9	AudioNoise-Tactile	Asynchronous	-30	24	5
10	AudioNoise-Tactile	Asynchronous	-30	24	7
11	AudioNoise-Tactile	Asynchronous	-30	24	5
12	AudioNoise-Tactile	Asynchronous	-30	24	5
13	AudioNoise-Tactile	Asynchronous	-30	24	5
14	AudioNoise-Tactile	Asynchronous	-30	24	10
15	AudioNoise-Tactile	Asynchronous	-30	24	3
16	AudioNoise-Tactile	Asynchronous	-30	24	4
17	AudioNoise-Tactile	Asynchronous	-30	24	8
18	AudioNoise-Tactile	Asynchronous	-30	24	16
19	AudioNoise-Tactile	Asynchronous	-30	24	6
20	AudioNoise-Tactile	Asynchronous	-30	24	7
1	AudioNoise-Tactile	Asynchronous	-10	24	5
2	AudioNoise-Tactile	Asynchronous	-10	24	10
3	AudioNoise-Tactile	Asynchronous	-10	24	16
4	AudioNoise-Tactile	Asynchronous	-10	24	1
5	AudioNoise-Tactile	Asynchronous	-10	24	8
6	AudioNoise-Tactile	Asynchronous	-10	24	13
7	AudioNoise-Tactile	Asynchronous	-10	24	7
8	AudioNoise-Tactile	Asynchronous	-10	24	16
9	AudioNoise-Tactile	Asynchronous	-10	24	10
10	AudioNoise-Tactile	Asynchronous	-10	24	11
11	AudioNoise-Tactile	Asynchronous	-10	24	7
12	AudioNoise-Tactile	Asynchronous	-10	24	10
13	AudioNoise-Tactile	Asynchronous	-10	24	11
14	AudioNoise-Tactile	Asynchronous	-10	24	16
15	AudioNoise-Tactile	Asynchronous	-10	24	12
16	AudioNoise-Tactile	Asynchronous	-10	24	4
17	AudioNoise-Tactile	Asynchronous	-10	24	12
18	AudioNoise-Tactile	Asynchronous	-10	24	23
19	AudioNoise-Tactile	Asynchronous	-10	24	7
20	AudioNoise-Tactile	Asynchronous	-10	24	13
1	AudioNoise-Tactile	Asynchronous	10	24	5
2	AudioNoise-Tactile	Asynchronous	10	24	7
3	AudioNoise-Tactile	Asynchronous	10	24	19
4	AudioNoise-Tactile	Asynchronous	10	24	10
5	AudioNoise-Tactile	Asynchronous	10	24	8
6	AudioNoise-Tactile	Asynchronous	10	24	17
7	AudioNoise-Tactile	Asynchronous	10	24	10
8	AudioNoise-Tactile	Asynchronous	10	24	16
9	AudioNoise-Tactile	Asynchronous	10	24	17
10	AudioNoise-Tactile	Asynchronous	10	24	12
11	AudioNoise-Tactile	Asynchronous	10	24	13
12	AudioNoise-Tactile	Asynchronous	10	24	16
13	AudioNoise-Tactile	Asynchronous	10	24	15
14	AudioNoise-Tactile	Asynchronous	10	24	11
15	AudioNoise-Tactile	Asynchronous	10	24	20
16	AudioNoise-Tactile	Asynchronous	10	24	6
17	AudioNoise-Tactile	Asynchronous	10	24	15
18	AudioNoise-Tactile	Asynchronous	10	24	23
19	AudioNoise-Tactile	Asynchronous	10	24	7
20	AudioNoise-Tactile	Asynchronous	10	24	18
1	AudioNoise-Tactile	Asynchronous	30	24	20
2	AudioNoise-Tactile	Asynchronous	30	24	15
3	AudioNoise-Tactile	Asynchronous	30	24	19
4	AudioNoise-Tactile	Asynchronous	30	24	18
5	AudioNoise-Tactile	Asynchronous	30	24	11
6	AudioNoise-Tactile	Asynchronous	30	24	23
7	AudioNoise-Tactile	Asynchronous	30	24	15
8	AudioNoise-Tactile	Asynchronous	30	24	18
9	AudioNoise-Tactile	Asynchronous	30	24	17
10	AudioNoise-Tactile	Asynchronous	30	24	15
11	AudioNoise-Tactile	Asynchronous	30	24	23
12	AudioNoise-Tactile	Asynchronous	30	24	24
13	AudioNoise-Tactile	Asynchronous	30	24	22
14	AudioNoise-Tactile	Asynchronous	30	24	19
15	AudioNoise-Tactile	Asynchronous	30	24	24
16	AudioNoise-Tactile	Asynchronous	30	24	7
17	AudioNoise-Tactile	Asynchronous	30	24	22
18	AudioNoise-Tactile	Asynchronous	30	24	23
19	AudioNoise-Tactile	Asynchronous	30	24	12
20	AudioNoise-Tactile	Asynchronous	30	24	21
1	AudioNoise-Tactile	Asynchronous	40	24	24
2	AudioNoise-Tactile	Asynchronous	40	24	18
3	AudioNoise-Tactile	Asynchronous	40	24	23
4	AudioNoise-Tactile	Asynchronous	40	24	16
5	AudioNoise-Tactile	Asynchronous	40	24	17
6	AudioNoise-Tactile	Asynchronous	40	24	19
7	AudioNoise-Tactile	Asynchronous	40	24	12
8	AudioNoise-Tactile	Asynchronous	40	24	22
9	AudioNoise-Tactile	Asynchronous	40	24	24
10	AudioNoise-Tactile	Asynchronous	40	24	19
11	AudioNoise-Tactile	Asynchronous	40	24	24
12	AudioNoise-Tactile	Asynchronous	40	24	23
13	AudioNoise-Tactile	Asynchronous	40	24	22
14	AudioNoise-Tactile	Asynchronous	40	24	19
15	AudioNoise-Tactile	Asynchronous	40	24	24
16	AudioNoise-Tactile	Asynchronous	40	24	14
17	AudioNoise-Tactile	Asynchronous	40	24	23
18	AudioNoise-Tactile	Asynchronous	40	24	23
19	AudioNoise-Tactile	Asynchronous	40	24	19
20	AudioNoise-Tactile	Asynchronous	40	24	24
1	AudioNoise-Tactile	Asynchronous	50	24	22
2	AudioNoise-Tactile	Asynchronous	50	24	21
3	AudioNoise-Tactile	Asynchronous	50	24	23
4	AudioNoise-Tactile	Asynchronous	50	24	20
5	AudioNoise-Tactile	Asynchronous	50	24	13
6	AudioNoise-Tactile	Asynchronous	50	24	22
7	AudioNoise-Tactile	Asynchronous	50	24	14
8	AudioNoise-Tactile	Asynchronous	50	24	22
9	AudioNoise-Tactile	Asynchronous	50	24	23
10	AudioNoise-Tactile	Asynchronous	50	24	19
11	AudioNoise-Tactile	Asynchronous	50	24	22
12	AudioNoise-Tactile	Asynchronous	50	24	24
13	AudioNoise-Tactile	Asynchronous	50	24	24
14	AudioNoise-Tactile	Asynchronous	50	24	24
15	AudioNoise-Tactile	Asynchronous	50	24	23
16	AudioNoise-Tactile	Asynchronous	50	24	9
17	AudioNoise-Tactile	Asynchronous	50	24	24
18	AudioNoise-Tactile	Asynchronous	50	24	24
19	AudioNoise-Tactile	Asynchronous	50	24	22
20	AudioNoise-Tactile	Asynchronous	50	24	24
1	AudioNoise-Tactile	Asynchronous	80	24	23
2	AudioNoise-Tactile	Asynchronous	80	24	23
3	AudioNoise-Tactile	Asynchronous	80	24	24
4	AudioNoise-Tactile	Asynchronous	80	24	24
5	AudioNoise-Tactile	Asynchronous	80	24	22
6	AudioNoise-Tactile	Asynchronous	80	24	24
7	AudioNoise-Tactile	Asynchronous	80	24	18
8	AudioNoise-Tactile	Asynchronous	80	24	24
9	AudioNoise-Tactile	Asynchronous	80	24	22
10	AudioNoise-Tactile	Asynchronous	80	24	21
11	AudioNoise-Tactile	Asynchronous	80	24	24
12	AudioNoise-Tactile	Asynchronous	80	24	24
13	AudioNoise-Tactile	Asynchronous	80	24	24
14	AudioNoise-Tactile	Asynchronous	80	24	24
15	AudioNoise-Tactile	Asynchronous	80	24	24
16	AudioNoise-Tactile	Asynchronous	80	24	18
17	AudioNoise-Tactile	Asynchronous	80	24	24
18	AudioNoise-Tactile	Asynchronous	80	24	24
19	AudioNoise-Tactile	Asynchronous	80	24	23
20	AudioNoise-Tactile	Asynchronous	80	24	24
1	AudioNoise-Tactile	Asynchronous	120	24	24
2	AudioNoise-Tactile	Asynchronous	120	24	24
3	AudioNoise-Tactile	Asynchronous	120	24	24
4	AudioNoise-Tactile	Asynchronous	120	24	24
5	AudioNoise-Tactile	Asynchronous	120	24	24
6	AudioNoise-Tactile	Asynchronous	120	24	24
7	AudioNoise-Tactile	Asynchronous	120	24	21
8	AudioNoise-Tactile	Asynchronous	120	24	24
9	AudioNoise-Tactile	Asynchronous	120	24	24
10	AudioNoise-Tactile	Asynchronous	120	24	23
11	AudioNoise-Tactile	Asynchronous	120	24	24
12	AudioNoise-Tactile	Asynchronous	120	24	24
13	AudioNoise-Tactile	Asynchronous	120	24	24
14	AudioNoise-Tactile	Asynchronous	120	24	24
15	AudioNoise-Tactile	Asynchronous	120	24	24
16	AudioNoise-Tactile	Asynchronous	120	24	23
17	AudioNoise-Tactile	Asynchronous	120	24	24
18	AudioNoise-Tactile	Asynchronous	120	24	24
19	AudioNoise-Tactile	Asynchronous	120	24	24
20	AudioNoise-Tactile	Asynchronous	120	24	24
1	Tactile-AudioNoise	Asynchronous	-120	24	0
2	Tactile-AudioNoise	Asynchronous	-120	24	1
3	Tactile-AudioNoise	Asynchronous	-120	24	0
4	Tactile-AudioNoise	Asynchronous	-120	24	0
5	Tactile-AudioNoise	Asynchronous	-120	24	0
6	Tactile-AudioNoise	Asynchronous	-120	24	1
7	Tactile-AudioNoise	Asynchronous	-120	24	1
8	Tactile-AudioNoise	Asynchronous	-120	24	1
9	Tactile-AudioNoise	Asynchronous	-120	24	0
10	Tactile-AudioNoise	Asynchronous	-120	24	2
11	Tactile-AudioNoise	Asynchronous	-120	24	0
12	Tactile-AudioNoise	Asynchronous	-120	24	0
13	Tactile-AudioNoise	Asynchronous	-120	24	0
14	Tactile-AudioNoise	Asynchronous	-120	24	0
15	Tactile-AudioNoise	Asynchronous	-120	24	0
16	Tactile-AudioNoise	Asynchronous	-120	24	0
17	Tactile-AudioNoise	Asynchronous	-120	24	0
18	Tactile-AudioNoise	Asynchronous	-120	24	1
19	Tactile-AudioNoise	Asynchronous	-120	24	0
20	Tactile-AudioNoise	Asynchronous	-120	24	0
1	Tactile-AudioNoise	Asynchronous	-80	24	0
2	Tactile-AudioNoise	Asynchronous	-80	24	2
3	Tactile-AudioNoise	Asynchronous	-80	24	0
4	Tactile-AudioNoise	Asynchronous	-80	24	0
5	Tactile-AudioNoise	Asynchronous	-80	24	1
6	Tactile-AudioNoise	Asynchronous	-80	24	1
7	Tactile-AudioNoise	Asynchronous	-80	24	0
8	Tactile-AudioNoise	Asynchronous	-80	24	4
9	Tactile-AudioNoise	Asynchronous	-80	24	0
10	Tactile-AudioNoise	Asynchronous	-80	24	2
11	Tactile-AudioNoise	Asynchronous	-80	24	0
12	Tactile-AudioNoise	Asynchronous	-80	24	0
13	Tactile-AudioNoise	Asynchronous	-80	24	0
14	Tactile-AudioNoise	Asynchronous	-80	24	1
15	Tactile-AudioNoise	Asynchronous	-80	24	0
16	Tactile-AudioNoise	Asynchronous	-80	24	1
17	Tactile-AudioNoise	Asynchronous	-80	24	1
18	Tactile-AudioNoise	Asynchronous	-80	24	8
19	Tactile-AudioNoise	Asynchronous	-80	24	0
20	Tactile-AudioNoise	Asynchronous	-80	24	0
1	Tactile-AudioNoise	Asynchronous	-50	24	0
2	Tactile-AudioNoise	Asynchronous	-50	24	3
3	Tactile-AudioNoise	Asynchronous	-50	24	0
4	Tactile-AudioNoise	Asynchronous	-50	24	0
5	Tactile-AudioNoise	Asynchronous	-50	24	1
6	Tactile-AudioNoise	Asynchronous	-50	24	4
7	Tactile-AudioNoise	Asynchronous	-50	24	3
8	Tactile-AudioNoise	Asynchronous	-50	24	7
9	Tactile-AudioNoise	Asynchronous	-50	24	2
10	Tactile-AudioNoise	Asynchronous	-50	24	7
11	Tactile-AudioNoise	Asynchronous	-50	24	0
12	Tactile-AudioNoise	Asynchronous	-50	24	0
13	Tactile-AudioNoise	Asynchronous	-50	24	2
14	Tactile-AudioNoise	Asynchronous	-50	24	4
15	Tactile-AudioNoise	Asynchronous	-50	24	0
16	Tactile-AudioNoise	Asynchronous	-50	24	0
17	Tactile-AudioNoise	Asynchronous	-50	24	4
18	Tactile-AudioNoise	Asynchronous	-50	24	14
19	Tactile-AudioNoise	Asynchronous	-50	24	0
20	Tactile-AudioNoise	Asynchronous	-50	24	1
1	Tactile-AudioNoise	Asynchronous	-40	24	1
2	Tactile-AudioNoise	Asynchronous	-40	24	2
3	Tactile-AudioNoise	Asynchronous	-40	24	4
4	Tactile-AudioNoise	Asynchronous	-40	24	1
5	Tactile-AudioNoise	Asynchronous	-40	24	2
6	Tactile-AudioNoise	Asynchronous	-40	24	2
7	Tactile-AudioNoise	Asynchronous	-40	24	4
8	Tactile-AudioNoise	Asynchronous	-40	24	7
9	Tactile-AudioNoise	Asynchronous	-40	24	1
10	Tactile-AudioNoise	Asynchronous	-40	24	5
11	Tactile-AudioNoise	Asynchronous	-40	24	1
12	Tactile-AudioNoise	Asynchronous	-40	24	1
13	Tactile-AudioNoise	Asynchronous	-40	24	2
14	Tactile-AudioNoise	Asynchronous	-40	24	3
15	Tactile-AudioNoise	Asynchronous	-40	24	0
16	Tactile-AudioNoise	Asynchronous	-40	24	2
17	Tactile-AudioNoise	Asynchronous	-40	24	5
18	Tactile-AudioNoise	Asynchronous	-40	24	11
19	Tactile-AudioNoise	Asynchronous	-40	24	0
20	Tactile-AudioNoise	Asynchronous	-40	24	2
1	Tactile-AudioNoise	Asynchronous	-30	24	4
2	Tactile-AudioNoise	Asynchronous	-30	24	10
3	Tactile-AudioNoise	Asynchronous	-30	24	2
4	Tactile-AudioNoise	Asynchronous	-30	24	1
5	Tactile-AudioNoise	Asynchronous	-30	24	6
6	Tactile-AudioNoise	Asynchronous	-30	24	2
7	Tactile-AudioNoise	Asynchronous	-30	24	3
8	Tactile-AudioNoise	Asynchronous	-30	24	10
9	Tactile-AudioNoise	Asynchronous	-30	24	7
10	Tactile-AudioNoise	Asynchronous	-30	24	9
11	Tactile-AudioNoise	Asynchronous	-30	24	4
12	Tactile-AudioNoise	Asynchronous	-30	24	5
13	Tactile-AudioNoise	Asynchronous	-30	24	3
14	Tactile-AudioNoise	Asynchronous	-30	24	6
15	Tactile-AudioNoise	Asynchronous	-30	24	1
16	Tactile-AudioNoise	Asynchronous	-30	24	2
17	Tactile-AudioNoise	Asynchronous	-30	24	10
18	Tactile-AudioNoise	Asynchronous	-30	24	18
19	Tactile-AudioNoise	Asynchronous	-30	24	2
20	Tactile-AudioNoise	Asynchronous	-30	24	7
1	Tactile-AudioNoise	Asynchronous	-10	24	3
2	Tactile-AudioNoise	Asynchronous	-10	24	9
3	Tactile-AudioNoise	Asynchronous	-10	24	9
4	Tactile-AudioNoise	Asynchronous	-10	24	1
5	Tactile-AudioNoise	Asynchronous	-10	24	8
6	Tactile-AudioNoise	Asynchronous	-10	24	9
7	Tactile-AudioNoise	Asynchronous	-10	24	11
8	Tactile-AudioNoise	Asynchronous	-10	24	10
9	Tactile-AudioNoise	Asynchronous	-10	24	9
10	Tactile-AudioNoise	Asynchronous	-10	24	9
11	Tactile-AudioNoise	Asynchronous	-10	24	4
12	Tactile-AudioNoise	Asynchronous	-10	24	11
13	Tactile-AudioNoise	Asynchronous	-10	24	6
14	Tactile-AudioNoise	Asynchronous	-10	24	8
15	Tactile-AudioNoise	Asynchronous	-10	24	6
16	Tactile-AudioNoise	Asynchronous	-10	24	2
17	Tactile-AudioNoise	Asynchronous	-10	24	15
18	Tactile-AudioNoise	Asynchronous	-10	24	20
19	Tactile-AudioNoise	Asynchronous	-10	24	3
20	Tactile-AudioNoise	Asynchronous	-10	24	9
1	Tactile-AudioNoise	Asynchronous	10	24	6
2	Tactile-AudioNoise	Asynchronous	10	24	9
3	Tactile-AudioNoise	Asynchronous	10	24	14
4	Tactile-AudioNoise	Asynchronous	10	24	5
5	Tactile-AudioNoise	Asynchronous	10	24	6
6	Tactile-AudioNoise	Asynchronous	10	24	13
7	Tactile-AudioNoise	Asynchronous	10	24	12
8	Tactile-AudioNoise	Asynchronous	10	24	12
9	Tactile-AudioNoise	Asynchronous	10	24	12
10	Tactile-AudioNoise	Asynchronous	10	24	14
11	Tactile-AudioNoise	Asynchronous	10	24	11
12	Tactile-AudioNoise	Asynchronous	10	24	14
13	Tactile-AudioNoise	Asynchronous	10	24	15
14	Tactile-AudioNoise	Asynchronous	10	24	14
15	Tactile-AudioNoise	Asynchronous	10	24	13
16	Tactile-AudioNoise	Asynchronous	10	24	5
17	Tactile-AudioNoise	Asynchronous	10	24	15
18	Tactile-AudioNoise	Asynchronous	10	24	21
19	Tactile-AudioNoise	Asynchronous	10	24	7
20	Tactile-AudioNoise	Asynchronous	10	24	19
1	Tactile-AudioNoise	Asynchronous	30	24	18
2	Tactile-AudioNoise	Asynchronous	30	24	16
3	Tactile-AudioNoise	Asynchronous	30	24	18
4	Tactile-AudioNoise	Asynchronous	30	24	9
5	Tactile-AudioNoise	Asynchronous	30	24	6
6	Tactile-AudioNoise	Asynchronous	30	24	20
7	Tactile-AudioNoise	Asynchronous	30	24	11
8	Tactile-AudioNoise	Asynchronous	30	24	17
9	Tactile-AudioNoise	Asynchronous	30	24	15
10	Tactile-AudioNoise	Asynchronous	30	24	16
11	Tactile-AudioNoise	Asynchronous	30	24	18
12	Tactile-AudioNoise	Asynchronous	30	24	22
13	Tactile-AudioNoise	Asynchronous	30	24	20
14	Tactile-AudioNoise	Asynchronous	30	24	22
15	Tactile-AudioNoise	Asynchronous	30	24	20
16	Tactile-AudioNoise	Asynchronous	30	24	6
17	Tactile-AudioNoise	Asynchronous	30	24	20
18	Tactile-AudioNoise	Asynchronous	30	24	22
19	Tactile-AudioNoise	Asynchronous	30	24	11
20	Tactile-AudioNoise	Asynchronous	30	24	23
1	Tactile-AudioNoise	Asynchronous	40	24	14
2	Tactile-AudioNoise	Asynchronous	40	24	21
3	Tactile-AudioNoise	Asynchronous	40	24	16
4	Tactile-AudioNoise	Asynchronous	40	24	15
5	Tactile-AudioNoise	Asynchronous	40	24	10
6	Tactile-AudioNoise	Asynchronous	40	24	19
7	Tactile-AudioNoise	Asynchronous	40	24	13
8	Tactile-AudioNoise	Asynchronous	40	24	14
9	Tactile-AudioNoise	Asynchronous	40	24	19
10	Tactile-AudioNoise	Asynchronous	40	24	16
11	Tactile-AudioNoise	Asynchronous	40	24	22
12	Tactile-AudioNoise	Asynchronous	40	24	21
13	Tactile-AudioNoise	Asynchronous	40	24	23
14	Tactile-AudioNoise	Asynchronous	40	24	20
15	Tactile-AudioNoise	Asynchronous	40	24	24
16	Tactile-AudioNoise	Asynchronous	40	24	11
17	Tactile-AudioNoise	Asynchronous	40	24	22
18	Tactile-AudioNoise	Asynchronous	40	24	24
19	Tactile-AudioNoise	Asynchronous	40	24	15
20	Tactile-AudioNoise	Asynchronous	40	24	24
1	Tactile-AudioNoise	Asynchronous	50	24	18
2	Tactile-AudioNoise	Asynchronous	50	24	21
3	Tactile-AudioNoise	Asynchronous	50	24	23
4	Tactile-AudioNoise	Asynchronous	50	24	20
5	Tactile-AudioNoise	Asynchronous	50	24	16
6	Tactile-AudioNoise	Asynchronous	50	24	21
7	Tactile-AudioNoise	Asynchronous	50	24	16
8	Tactile-AudioNoise	Asynchronous	50	24	15
9	Tactile-AudioNoise	Asynchronous	50	24	18
10	Tactile-AudioNoise	Asynchronous	50	24	15
11	Tactile-AudioNoise	Asynchronous	50	24	22
12	Tactile-AudioNoise	Asynchronous	50	24	24
13	Tactile-AudioNoise	Asynchronous	50	24	21
14	Tactile-AudioNoise	Asynchronous	50	24	20
15	Tactile-AudioNoise	Asynchronous	50	24	23
16	Tactile-AudioNoise	Asynchronous	50	24	10
17	Tactile-AudioNoise	Asynchronous	50	24	23
18	Tactile-AudioNoise	Asynchronous	50	24	24
19	Tactile-AudioNoise	Asynchronous	50	24	15
20	Tactile-AudioNoise	Asynchronous	50	24	24
1	Tactile-AudioNoise	Asynchronous	80	24	24
2	Tactile-AudioNoise	Asynchronous	80	24	24
3	Tactile-AudioNoise	Asynchronous	80	24	24
4	Tactile-AudioNoise	Asynchronous	80	24	24
5	Tactile-AudioNoise	Asynchronous	80	24	20
6	Tactile-AudioNoise	Asynchronous	80	24	24
7	Tactile-AudioNoise	Asynchronous	80	24	22
8	Tactile-AudioNoise	Asynchronous	80	24	22
9	Tactile-AudioNoise	Asynchronous	80	24	22
10	Tactile-AudioNoise	Asynchronous	80	24	23
11	Tactile-AudioNoise	Asynchronous	80	24	24
12	Tactile-AudioNoise	Asynchronous	80	24	23
13	Tactile-AudioNoise	Asynchronous	80	24	24
14	Tactile-AudioNoise	Asynchronous	80	24	24
15	Tactile-AudioNoise	Asynchronous	80	24	23
16	Tactile-AudioNoise	Asynchronous	80	24	22
17	Tactile-AudioNoise	Asynchronous	80	24	24
18	Tactile-AudioNoise	Asynchronous	80	24	23
19	Tactile-AudioNoise	Asynchronous	80	24	23
20	Tactile-AudioNoise	Asynchronous	80	24	24
1	Tactile-AudioNoise	Asynchronous	120	24	24
2	Tactile-AudioNoise	Asynchronous	120	24	22
3	Tactile-AudioNoise	Asynchronous	120	24	24
4	Tactile-AudioNoise	Asynchronous	120	24	23
5	Tactile-AudioNoise	Asynchronous	120	24	24
6	Tactile-AudioNoise	Asynchronous	120	24	24
7	Tactile-AudioNoise	Asynchronous	120	24	19
8	Tactile-AudioNoise	Asynchronous	120	24	24
9	Tactile-AudioNoise	Asynchronous	120	24	24
10	Tactile-AudioNoise	Asynchronous	120	24	22
11	Tactile-AudioNoise	Asynchronous	120	24	24
12	Tactile-AudioNoise	Asynchronous	120	24	24
13	Tactile-AudioNoise	Asynchronous	120	24	24
14	Tactile-AudioNoise	Asynchronous	120	24	22
15	Tactile-AudioNoise	Asynchronous	120	24	24
16	Tactile-AudioNoise	Asynchronous	120	24	24
17	Tactile-AudioNoise	Asynchronous	120	24	24
18	Tactile-AudioNoise	Asynchronous	120	24	24
19	Tactile-AudioNoise	Asynchronous	120	24	24
20	Tactile-AudioNoise	Asynchronous	120	24	24
1	AudioPureTone-AudioNoise	Asynchronous	-120	24	0
2	AudioPureTone-AudioNoise	Asynchronous	-120	24	1
3	AudioPureTone-AudioNoise	Asynchronous	-120	24	0
4	AudioPureTone-AudioNoise	Asynchronous	-120	24	0
5	AudioPureTone-AudioNoise	Asynchronous	-120	24	2
6	AudioPureTone-AudioNoise	Asynchronous	-120	24	0
7	AudioPureTone-AudioNoise	Asynchronous	-120	24	0
8	AudioPureTone-AudioNoise	Asynchronous	-120	24	0
9	AudioPureTone-AudioNoise	Asynchronous	-120	24	0
10	AudioPureTone-AudioNoise	Asynchronous	-120	24	0
11	AudioPureTone-AudioNoise	Asynchronous	-120	24	1
12	AudioPureTone-AudioNoise	Asynchronous	-120	24	1
13	AudioPureTone-AudioNoise	Asynchronous	-120	24	0
14	AudioPureTone-AudioNoise	Asynchronous	-120	24	0
15	AudioPureTone-AudioNoise	Asynchronous	-120	24	1
16	AudioPureTone-AudioNoise	Asynchronous	-120	24	0
17	AudioPureTone-AudioNoise	Asynchronous	-120	24	0
18	AudioPureTone-AudioNoise	Asynchronous	-120	24	2
19	AudioPureTone-AudioNoise	Asynchronous	-120	24	0
20	AudioPureTone-AudioNoise	Asynchronous	-120	24	0
1	AudioPureTone-AudioNoise	Asynchronous	-80	24	0
2	AudioPureTone-AudioNoise	Asynchronous	-80	24	5
3	AudioPureTone-AudioNoise	Asynchronous	-80	24	0
4	AudioPureTone-AudioNoise	Asynchronous	-80	24	0
5	AudioPureTone-AudioNoise	Asynchronous	-80	24	2
6	AudioPureTone-AudioNoise	Asynchronous	-80	24	0
7	AudioPureTone-AudioNoise	Asynchronous	-80	24	1
8	AudioPureTone-AudioNoise	Asynchronous	-80	24	3
9	AudioPureTone-AudioNoise	Asynchronous	-80	24	1
10	AudioPureTone-AudioNoise	Asynchronous	-80	24	4
11	AudioPureTone-AudioNoise	Asynchronous	-80	24	0
12	AudioPureTone-AudioNoise	Asynchronous	-80	24	1
13	AudioPureTone-AudioNoise	Asynchronous	-80	24	0
14	AudioPureTone-AudioNoise	Asynchronous	-80	24	0
15	AudioPureTone-AudioNoise	Asynchronous	-80	24	0
16	AudioPureTone-AudioNoise	Asynchronous	-80	24	0
17	AudioPureTone-AudioNoise	Asynchronous	-80	24	0
18	AudioPureTone-AudioNoise	Asynchronous	-80	24	10
19	AudioPureTone-AudioNoise	Asynchronous	-80	24	0
20	AudioPureTone-AudioNoise	Asynchronous	-80	24	0
1	AudioPureTone-AudioNoise	Asynchronous	-50	24	0
2	AudioPureTone-AudioNoise	Asynchronous	-50	24	9
3	AudioPureTone-AudioNoise	Asynchronous	-50	24	2
4	AudioPureTone-AudioNoise	Asynchronous	-50	24	0
5	AudioPureTone-AudioNoise	Asynchronous	-50	24	2
6	AudioPureTone-AudioNoise	Asynchronous	-50	24	2
7	AudioPureTone-AudioNoise	Asynchronous	-50	24	2
8	AudioPureTone-AudioNoise	Asynchronous	-50	24	6
9	AudioPureTone-AudioNoise	Asynchronous	-50	24	1
10	AudioPureTone-AudioNoise	Asynchronous	-50	24	4
11	AudioPureTone-AudioNoise	Asynchronous	-50	24	1
12	AudioPureTone-AudioNoise	Asynchronous	-50	24	1
13	AudioPureTone-AudioNoise	Asynchronous	-50	24	0
14	AudioPureTone-AudioNoise	Asynchronous	-50	24	3
15	AudioPureTone-AudioNoise	Asynchronous	-50	24	2
16	AudioPureTone-AudioNoise	Asynchronous	-50	24	0
17	AudioPureTone-AudioNoise	Asynchronous	-50	24	0
18	AudioPureTone-AudioNoise	Asynchronous	-50	24	12
19	AudioPureTone-AudioNoise	Asynchronous	-50	24	4
20	AudioPureTone-AudioNoise	Asynchronous	-50	24	1
1	AudioPureTone-AudioNoise	Asynchronous	-40	24	1
2	AudioPureTone-AudioNoise	Asynchronous	-40	24	8
3	AudioPureTone-AudioNoise	Asynchronous	-40	24	1
4	AudioPureTone-AudioNoise	Asynchronous	-40	24	0
5	AudioPureTone-AudioNoise	Asynchronous	-40	24	3
6	AudioPureTone-AudioNoise	Asynchronous	-40	24	2
7	AudioPureTone-AudioNoise	Asynchronous	-40	24	3
8	AudioPureTone-AudioNoise	Asynchronous	-40	24	6
9	AudioPureTone-AudioNoise	Asynchronous	-40	24	0
10	AudioPureTone-AudioNoise	Asynchronous	-40	24	4
11	AudioPureTone-AudioNoise	Asynchronous	-40	24	4
12	AudioPureTone-AudioNoise	Asynchronous	-40	24	1
13	AudioPureTone-AudioNoise	Asynchronous	-40	24	1
14	AudioPureTone-AudioNoise	Asynchronous	-40	24	8
15	AudioPureTone-AudioNoise	Asynchronous	-40	24	1
16	AudioPureTone-AudioNoise	Asynchronous	-40	24	3
17	AudioPureTone-AudioNoise	Asynchronous	-40	24	7
18	AudioPureTone-AudioNoise	Asynchronous	-40	24	14
19	AudioPureTone-AudioNoise	Asynchronous	-40	24	3
20	AudioPureTone-AudioNoise	Asynchronous	-40	24	2
1	AudioPureTone-AudioNoise	Asynchronous	-30	24	4
2	AudioPureTone-AudioNoise	Asynchronous	-30	24	16
3	AudioPureTone-AudioNoise	Asynchronous	-30	24	6
4	AudioPureTone-AudioNoise	Asynchronous	-30	24	3
5	AudioPureTone-AudioNoise	Asynchronous	-30	24	7
6	AudioPureTone-AudioNoise	Asynchronous	-30	24	4
7	AudioPureTone-AudioNoise	Asynchronous	-30	24	1
8	AudioPureTone-AudioNoise	Asynchronous	-30	24	11
9	AudioPureTone-AudioNoise	Asynchronous	-30	24	4
10	AudioPureTone-AudioNoise	Asynchronous	-30	24	8
11	AudioPureTone-AudioNoise	Asynchronous	-30	24	5
12	AudioPureTone-AudioNoise	Asynchronous	-30	24	7
13	AudioPureTone-AudioNoise	Asynchronous	-30	24	3
14	AudioPureTone-AudioNoise	Asynchronous	-30	24	8
15	AudioPureTone-AudioNoise	Asynchronous	-30	24	1
16	AudioPureTone-AudioNoise	Asynchronous	-30	24	3
17	AudioPureTone-AudioNoise	Asynchronous	-30	24	6
18	AudioPureTone-AudioNoise	Asynchronous	-30	24	19
19	AudioPureTone-AudioNoise	Asynchronous	-30	24	2
20	AudioPureTone-AudioNoise	Asynchronous	-30	24	7
1	AudioPureTone-AudioNoise	Asynchronous	-10	24	7
2	AudioPureTone-AudioNoise	Asynchronous	-10	24	12
3	AudioPureTone-AudioNoise	Asynchronous	-10	24	8
4	AudioPureTone-AudioNoise	Asynchronous	-10	24	6
5	AudioPureTone-AudioNoise	Asynchronous	-10	24	8
6	AudioPureTone-AudioNoise	Asynchronous	-10	24	7
7	AudioPureTone-AudioNoise	Asynchronous	-10	24	6
8	AudioPureTone-AudioNoise	Asynchronous	-10	24	12
9	AudioPureTone-AudioNoise	Asynchronous	-10	24	10
10	AudioPureTone-AudioNoise	Asynchronous	-10	24	9
11	AudioPureTone-AudioNoise	Asynchronous	-10	24	12
12	AudioPureTone-AudioNoise	Asynchronous	-10	24	14
13	AudioPureTone-AudioNoise	Asynchronous	-10	24	8
14	AudioPureTone-AudioNoise	Asynchronous	-10	24	14
15	AudioPureTone-AudioNoise	Asynchronous	-10	24	9
16	AudioPureTone-AudioNoise	Asynchronous	-10	24	1
17	AudioPureTone-AudioNoise	Asynchronous	-10	24	14
18	AudioPureTone-AudioNoise	Asynchronous	-10	24	21
19	AudioPureTone-AudioNoise	Asynchronous	-10	24	6
20	AudioPureTone-AudioNoise	Asynchronous	-10	24	10
1	AudioPureTone-AudioNoise	Asynchronous	10	24	6
2	AudioPureTone-AudioNoise	Asynchronous	10	24	16
3	AudioPureTone-AudioNoise	Asynchronous	10	24	9
4	AudioPureTone-AudioNoise	Asynchronous	10	24	4
5	AudioPureTone-AudioNoise	Asynchronous	10	24	6
6	AudioPureTone-AudioNoise	Asynchronous	10	24	15
7	AudioPureTone-AudioNoise	Asynchronous	10	24	3
8	AudioPureTone-AudioNoise	Asynchronous	10	24	6
9	AudioPureTone-AudioNoise	Asynchronous	10	24	10
10	AudioPureTone-AudioNoise	Asynchronous	10	24	6
11	AudioPureTone-AudioNoise	Asynchronous	10	24	15
12	AudioPureTone-AudioNoise	Asynchronous	10	24	18
13	AudioPureTone-AudioNoise	Asynchronous	10	24	6
14	AudioPureTone-AudioNoise	Asynchronous	10	24	19
15	AudioPureTone-AudioNoise	Asynchronous	10	24	14
16	AudioPureTone-AudioNoise	Asynchronous	10	24	4
17	AudioPureTone-AudioNoise	Asynchronous	10	24	14
18	AudioPureTone-AudioNoise	Asynchronous	10	24	23
19	AudioPureTone-AudioNoise	Asynchronous	10	24	5
20	AudioPureTone-AudioNoise	Asynchronous	10	24	21
1	AudioPureTone-AudioNoise	Asynchronous	30	24	17
2	AudioPureTone-AudioNoise	Asynchronous	30	24	20
3	AudioPureTone-AudioNoise	Asynchronous	30	24	18
4	AudioPureTone-AudioNoise	Asynchronous	30	24	15
5	AudioPureTone-AudioNoise	Asynchronous	30	24	7
6	AudioPureTone-AudioNoise	Asynchronous	30	24	17
7	AudioPureTone-AudioNoise	Asynchronous	30	24	6
8	AudioPureTone-AudioNoise	Asynchronous	30	24	17
9	AudioPureTone-AudioNoise	Asynchronous	30	24	16
10	AudioPureTone-AudioNoise	Asynchronous	30	24	14
11	AudioPureTone-AudioNoise	Asynchronous	30	24	22
12	AudioPureTone-AudioNoise	Asynchronous	30	24	23
13	AudioPureTone-AudioNoise	Asynchronous	30	24	14
14	AudioPureTone-AudioNoise	Asynchronous	30	24	19
15	AudioPureTone-AudioNoise	Asynchronous	30	24	22
16	AudioPureTone-AudioNoise	Asynchronous	30	24	9
17	AudioPureTone-AudioNoise	Asynchronous	30	24	21
18	AudioPureTone-AudioNoise	Asynchronous	30	24	23
19	AudioPureTone-AudioNoise	Asynchronous	30	24	13
20	AudioPureTone-AudioNoise	Asynchronous	30	24	24
1	AudioPureTone-AudioNoise	Asynchronous	40	24	21
2	AudioPureTone-AudioNoise	Asynchronous	40	24	23
3	AudioPureTone-AudioNoise	Asynchronous	40	24	21
4	AudioPureTone-AudioNoise	Asynchronous	40	24	16
5	AudioPureTone-AudioNoise	Asynchronous	40	24	16
6	AudioPureTone-AudioNoise	Asynchronous	40	24	22
7	AudioPureTone-AudioNoise	Asynchronous	40	24	13
8	AudioPureTone-AudioNoise	Asynchronous	40	24	12
9	AudioPureTone-AudioNoise	Asynchronous	40	24	21
10	AudioPureTone-AudioNoise	Asynchronous	40	24	16
11	AudioPureTone-AudioNoise	Asynchronous	40	24	23
12	AudioPureTone-AudioNoise	Asynchronous	40	24	24
13	AudioPureTone-AudioNoise	Asynchronous	40	24	24
14	AudioPureTone-AudioNoise	Asynchronous	40	24	21
15	AudioPureTone-AudioNoise	Asynchronous	40	24	22
16	AudioPureTone-AudioNoise	Asynchronous	40	24	12
17	AudioPureTone-AudioNoise	Asynchronous	40	24	24
18	AudioPureTone-AudioNoise	Asynchronous	40	24	24
19	AudioPureTone-AudioNoise	Asynchronous	40	24	18
20	AudioPureTone-AudioNoise	Asynchronous	40	24	24
1	AudioPureTone-AudioNoise	Asynchronous	50	24	21
2	AudioPureTone-AudioNoise	Asynchronous	50	24	23
3	AudioPureTone-AudioNoise	Asynchronous	50	24	20
4	AudioPureTone-AudioNoise	Asynchronous	50	24	21
5	AudioPureTone-AudioNoise	Asynchronous	50	24	15
6	AudioPureTone-AudioNoise	Asynchronous	50	24	24
7	AudioPureTone-AudioNoise	Asynchronous	50	24	13
8	AudioPureTone-AudioNoise	Asynchronous	50	24	17
9	AudioPureTone-AudioNoise	Asynchronous	50	24	18
10	AudioPureTone-AudioNoise	Asynchronous	50	24	15
11	AudioPureTone-AudioNoise	Asynchronous	50	24	23
12	AudioPureTone-AudioNoise	Asynchronous	50	24	24
13	AudioPureTone-AudioNoise	Asynchronous	50	24	20
14	AudioPureTone-AudioNoise	Asynchronous	50	24	23
15	AudioPureTone-AudioNoise	Asynchronous	50	24	23
16	AudioPureTone-AudioNoise	Asynchronous	50	24	13
17	AudioPureTone-AudioNoise	Asynchronous	50	24	24
18	AudioPureTone-AudioNoise	Asynchronous	50	24	24
19	AudioPureTone-AudioNoise	Asynchronous	50	24	21
20	AudioPureTone-AudioNoise	Asynchronous	50	24	23
1	AudioPureTone-AudioNoise	Asynchronous	80	24	22
2	AudioPureTone-AudioNoise	Asynchronous	80	24	24
3	AudioPureTone-AudioNoise	Asynchronous	80	24	24
4	AudioPureTone-AudioNoise	Asynchronous	80	24	24
5	AudioPureTone-AudioNoise	Asynchronous	80	24	19
6	AudioPureTone-AudioNoise	Asynchronous	80	24	24
7	AudioPureTone-AudioNoise	Asynchronous	80	24	10
8	AudioPureTone-AudioNoise	Asynchronous	80	24	22
9	AudioPureTone-AudioNoise	Asynchronous	80	24	22
10	AudioPureTone-AudioNoise	Asynchronous	80	24	23
11	AudioPureTone-AudioNoise	Asynchronous	80	24	24
12	AudioPureTone-AudioNoise	Asynchronous	80	24	24
13	AudioPureTone-AudioNoise	Asynchronous	80	24	24
14	AudioPureTone-AudioNoise	Asynchronous	80	24	24
15	AudioPureTone-AudioNoise	Asynchronous	80	24	23
16	AudioPureTone-AudioNoise	Asynchronous	80	24	22
17	AudioPureTone-AudioNoise	Asynchronous	80	24	24
18	AudioPureTone-AudioNoise	Asynchronous	80	24	24
19	AudioPureTone-AudioNoise	Asynchronous	80	24	24
20	AudioPureTone-AudioNoise	Asynchronous	80	24	24
1	AudioPureTone-AudioNoise	Asynchronous	120	24	24
2	AudioPureTone-AudioNoise	Asynchronous	120	24	23
3	AudioPureTone-AudioNoise	Asynchronous	120	24	24
4	AudioPureTone-AudioNoise	Asynchronous	120	24	24
5	AudioPureTone-AudioNoise	Asynchronous	120	24	22
6	AudioPureTone-AudioNoise	Asynchronous	120	24	24
7	AudioPureTone-AudioNoise	Asynchronous	120	24	18
8	AudioPureTone-AudioNoise	Asynchronous	120	24	22
9	AudioPureTone-AudioNoise	Asynchronous	120	24	23
10	AudioPureTone-AudioNoise	Asynchronous	120	24	23
11	AudioPureTone-AudioNoise	Asynchronous	120	24	24
12	AudioPureTone-AudioNoise	Asynchronous	120	24	24
13	AudioPureTone-AudioNoise	Asynchronous	120	24	24
14	AudioPureTone-AudioNoise	Asynchronous	120	24	24
15	AudioPureTone-AudioNoise	Asynchronous	120	24	24
16	AudioPureTone-AudioNoise	Asynchronous	120	24	24
17	AudioPureTone-AudioNoise	Asynchronous	120	24	24
18	AudioPureTone-AudioNoise	Asynchronous	120	24	24
19	AudioPureTone-AudioNoise	Asynchronous	120	24	24
20	AudioPureTone-AudioNoise	Asynchronous	120	24	24
1	AudioNoise-AudioPureTone	Asynchronous	-120	24	0
2	AudioNoise-AudioPureTone	Asynchronous	-120	24	3
3	AudioNoise-AudioPureTone	Asynchronous	-120	24	0
4	AudioNoise-AudioPureTone	Asynchronous	-120	24	0
5	AudioNoise-AudioPureTone	Asynchronous	-120	24	2
6	AudioNoise-AudioPureTone	Asynchronous	-120	24	1
7	AudioNoise-AudioPureTone	Asynchronous	-120	24	2
8	AudioNoise-AudioPureTone	Asynchronous	-120	24	4
9	AudioNoise-AudioPureTone	Asynchronous	-120	24	0
10	AudioNoise-AudioPureTone	Asynchronous	-120	24	0
11	AudioNoise-AudioPureTone	Asynchronous	-120	24	0
12	AudioNoise-AudioPureTone	Asynchronous	-120	24	0
13	AudioNoise-AudioPureTone	Asynchronous	-120	24	0
14	AudioNoise-AudioPureTone	Asynchronous	-120	24	1
15	AudioNoise-AudioPureTone	Asynchronous	-120	24	0
16	AudioNoise-AudioPureTone	Asynchronous	-120	24	0
17	AudioNoise-AudioPureTone	Asynchronous	-120	24	1
18	AudioNoise-AudioPureTone	Asynchronous	-120	24	3
19	AudioNoise-AudioPureTone	Asynchronous	-120	24	0
20	AudioNoise-AudioPureTone	Asynchronous	-120	24	0
1	AudioNoise-AudioPureTone	Asynchronous	-80	24	1
2	AudioNoise-AudioPureTone	Asynchronous	-80	24	7
3	AudioNoise-AudioPureTone	Asynchronous	-80	24	0
4	AudioNoise-AudioPureTone	Asynchronous	-80	24	0
5	AudioNoise-AudioPureTone	Asynchronous	-80	24	3
6	AudioNoise-AudioPureTone	Asynchronous	-80	24	0
7	AudioNoise-AudioPureTone	Asynchronous	-80	24	3
8	AudioNoise-AudioPureTone	Asynchronous	-80	24	4
9	AudioNoise-AudioPureTone	Asynchronous	-80	24	3
10	AudioNoise-AudioPureTone	Asynchronous	-80	24	1
11	AudioNoise-AudioPureTone	Asynchronous	-80	24	0
12	AudioNoise-AudioPureTone	Asynchronous	-80	24	1
13	AudioNoise-AudioPureTone	Asynchronous	-80	24	1
14	AudioNoise-AudioPureTone	Asynchronous	-80	24	0
15	AudioNoise-AudioPureTone	Asynchronous	-80	24	0
16	AudioNoise-AudioPureTone	Asynchronous	-80	24	0
17	AudioNoise-AudioPureTone	Asynchronous	-80	24	0
18	AudioNoise-AudioPureTone	Asynchronous	-80	24	9
19	AudioNoise-AudioPureTone	Asynchronous	-80	24	0
20	AudioNoise-AudioPureTone	Asynchronous	-80	24	0
1	AudioNoise-AudioPureTone	Asynchronous	-50	24	1
2	AudioNoise-AudioPureTone	Asynchronous	-50	24	11
3	AudioNoise-AudioPureTone	Asynchronous	-50	24	3
4	AudioNoise-AudioPureTone	Asynchronous	-50	24	1
5	AudioNoise-AudioPureTone	Asynchronous	-50	24	4
6	AudioNoise-AudioPureTone	Asynchronous	-50	24	2
7	AudioNoise-AudioPureTone	Asynchronous	-50	24	5
8	AudioNoise-AudioPureTone	Asynchronous	-50	24	7
9	AudioNoise-AudioPureTone	Asynchronous	-50	24	5
10	AudioNoise-AudioPureTone	Asynchronous	-50	24	5
11	AudioNoise-AudioPureTone	Asynchronous	-50	24	3
12	AudioNoise-AudioPureTone	Asynchronous	-50	24	0
13	AudioNoise-AudioPureTone	Asynchronous	-50	24	2
14	AudioNoise-AudioPureTone	Asynchronous	-50	24	3
15	AudioNoise-AudioPureTone	Asynchronous	-50	24	3
16	AudioNoise-AudioPureTone	Asynchronous	-50	24	0
17	AudioNoise-AudioPureTone	Asynchronous	-50	24	0
18	AudioNoise-AudioPureTone	Asynchronous	-50	24	18
19	AudioNoise-AudioPureTone	Asynchronous	-50	24	3
20	AudioNoise-AudioPureTone	Asynchronous	-50	24	1
1	AudioNoise-AudioPureTone	Asynchronous	-40	24	2
2	AudioNoise-AudioPureTone	Asynchronous	-40	24	12
3	AudioNoise-AudioPureTone	Asynchronous	-40	24	4
4	AudioNoise-AudioPureTone	Asynchronous	-40	24	2
5	AudioNoise-AudioPureTone	Asynchronous	-40	24	6
6	AudioNoise-AudioPureTone	Asynchronous	-40	24	3
7	AudioNoise-AudioPureTone	Asynchronous	-40	24	6
8	AudioNoise-AudioPureTone	Asynchronous	-40	24	5
9	AudioNoise-AudioPureTone	Asynchronous	-40	24	5
10	AudioNoise-AudioPureTone	Asynchronous	-40	24	7
11	AudioNoise-AudioPureTone	Asynchronous	-40	24	4
12	AudioNoise-AudioPureTone	Asynchronous	-40	24	3
13	AudioNoise-AudioPureTone	Asynchronous	-40	24	7
14	AudioNoise-AudioPureTone	Asynchronous	-40	24	6
15	AudioNoise-AudioPureTone	Asynchronous	-40	24	3
16	AudioNoise-AudioPureTone	Asynchronous	-40	24	1
17	AudioNoise-AudioPureTone	Asynchronous	-40	24	4
18	AudioNoise-AudioPureTone	Asynchronous	-40	24	18
19	AudioNoise-AudioPureTone	Asynchronous	-40	24	4
20	AudioNoise-AudioPureTone	Asynchronous	-40	24	1
1	AudioNoise-AudioPureTone	Asynchronous	-30	24	6
2	AudioNoise-AudioPureTone	Asynchronous	-30	24	11
3	AudioNoise-AudioPureTone	Asynchronous	-30	24	6
4	AudioNoise-AudioPureTone	Asynchronous	-30	24	1
5	AudioNoise-AudioPureTone	Asynchronous	-30	24	4
6	AudioNoise-AudioPureTone	Asynchronous	-30	24	8
7	AudioNoise-AudioPureTone	Asynchronous	-30	24	6
8	AudioNoise-AudioPureTone	Asynchronous	-30	24	7
9	AudioNoise-AudioPureTone	Asynchronous	-30	24	11
10	AudioNoise-AudioPureTone	Asynchronous	-30	24	7
11	AudioNoise-AudioPureTone	Asynchronous	-30	24	7
12	AudioNoise-AudioPureTone	Asynchronous	-30	24	6
13	AudioNoise-AudioPureTone	Asynchronous	-30	24	11
14	AudioNoise-AudioPureTone	Asynchronous	-30	24	6
15	AudioNoise-AudioPureTone	Asynchronous	-30	24	5
16	AudioNoise-AudioPureTone	Asynchronous	-30	24	1
17	AudioNoise-AudioPureTone	Asynchronous	-30	24	8
18	AudioNoise-AudioPureTone	Asynchronous	-30	24	20
19	AudioNoise-AudioPureTone	Asynchronous	-30	24	2
20	AudioNoise-AudioPureTone	Asynchronous	-30	24	5
1	AudioNoise-AudioPureTone	Asynchronous	-10	24	9
2	AudioNoise-AudioPureTone	Asynchronous	-10	24	14
3	AudioNoise-AudioPureTone	Asynchronous	-10	24	14
4	AudioNoise-AudioPureTone	Asynchronous	-10	24	11
5	AudioNoise-AudioPureTone	Asynchronous	-10	24	8
6	AudioNoise-AudioPureTone	Asynchronous	-10	24	6
7	AudioNoise-AudioPureTone	Asynchronous	-10	24	8
8	AudioNoise-AudioPureTone	Asynchronous	-10	24	9
9	AudioNoise-AudioPureTone	Asynchronous	-10	24	15
10	AudioNoise-AudioPureTone	Asynchronous	-10	24	12
11	AudioNoise-AudioPureTone	Asynchronous	-10	24	14
12	AudioNoise-AudioPureTone	Asynchronous	-10	24	17
13	AudioNoise-AudioPureTone	Asynchronous	-10	24	11
14	AudioNoise-AudioPureTone	Asynchronous	-10	24	11
15	AudioNoise-AudioPureTone	Asynchronous	-10	24	13
16	AudioNoise-AudioPureTone	Asynchronous	-10	24	2
17	AudioNoise-AudioPureTone	Asynchronous	-10	24	15
18	AudioNoise-AudioPureTone	Asynchronous	-10	24	22
19	AudioNoise-AudioPureTone	Asynchronous	-10	24	2
20	AudioNoise-AudioPureTone	Asynchronous	-10	24	14
1	AudioNoise-AudioPureTone	Asynchronous	10	24	8
2	AudioNoise-AudioPureTone	Asynchronous	10	24	14
3	AudioNoise-AudioPureTone	Asynchronous	10	24	16
4	AudioNoise-AudioPureTone	Asynchronous	10	24	9
5	AudioNoise-AudioPureTone	Asynchronous	10	24	7
6	AudioNoise-AudioPureTone	Asynchronous	10	24	11
7	AudioNoise-AudioPureTone	Asynchronous	10	24	8
8	AudioNoise-AudioPureTone	Asynchronous	10	24	12
9	AudioNoise-AudioPureTone	Asynchronous	10	24	18
10	AudioNoise-AudioPureTone	Asynchronous	10	24	10
11	AudioNoise-AudioPureTone	Asynchronous	10	24	20
12	AudioNoise-AudioPureTone	Asynchronous	10	24	18
13	AudioNoise-AudioPureTone	Asynchronous	10	24	15
14	AudioNoise-AudioPureTone	Asynchronous	10	24	16
15	AudioNoise-AudioPureTone	Asynchronous	10	24	15
16	AudioNoise-AudioPureTone	Asynchronous	10	24	5
17	AudioNoise-AudioPureTone	Asynchronous	10	24	21
18	AudioNoise-AudioPureTone	Asynchronous	10	24	23
19	AudioNoise-AudioPureTone	Asynchronous	10	24	3
20	AudioNoise-AudioPureTone	Asynchronous	10	24	19
1	AudioNoise-AudioPureTone	Asynchronous	30	24	17
2	AudioNoise-AudioPureTone	Asynchronous	30	24	17
3	AudioNoise-AudioPureTone	Asynchronous	30	24	24
4	AudioNoise-AudioPureTone	Asynchronous	30	24	10
5	AudioNoise-AudioPureTone	Asynchronous	30	24	15
6	AudioNoise-AudioPureTone	Asynchronous	30	24	22
7	AudioNoise-AudioPureTone	Asynchronous	30	24	14
8	AudioNoise-AudioPureTone	Asynchronous	30	24	12
9	AudioNoise-AudioPureTone	Asynchronous	30	24	18
10	AudioNoise-AudioPureTone	Asynchronous	30	24	15
11	AudioNoise-AudioPureTone	Asynchronous	30	24	24
12	AudioNoise-AudioPureTone	Asynchronous	30	24	23
13	AudioNoise-AudioPureTone	Asynchronous	30	24	21
14	AudioNoise-AudioPureTone	Asynchronous	30	24	22
15	AudioNoise-AudioPureTone	Asynchronous	30	24	23
16	AudioNoise-AudioPureTone	Asynchronous	30	24	10
17	AudioNoise-AudioPureTone	Asynchronous	30	24	21
18	AudioNoise-AudioPureTone	Asynchronous	30	24	24
19	AudioNoise-AudioPureTone	Asynchronous	30	24	11
20	AudioNoise-AudioPureTone	Asynchronous	30	24	24
1	AudioNoise-AudioPureTone	Asynchronous	40	24	22
2	AudioNoise-AudioPureTone	Asynchronous	40	24	22
3	AudioNoise-AudioPureTone	Asynchronous	40	24	23
4	AudioNoise-AudioPureTone	Asynchronous	40	24	19
5	AudioNoise-AudioPureTone	Asynchronous	40	24	16
6	AudioNoise-AudioPureTone	Asynchronous	40	24	20
7	AudioNoise-AudioPureTone	Asynchronous	40	24	17
8	AudioNoise-AudioPureTone	Asynchronous	40	24	15
9	AudioNoise-AudioPureTone	Asynchronous	40	24	20
10	AudioNoise-AudioPureTone	Asynchronous	40	24	21
11	AudioNoise-AudioPureTone	Asynchronous	40	24	24
12	AudioNoise-AudioPureTone	Asynchronous	40	24	23
13	AudioNoise-AudioPureTone	Asynchronous	40	24	23
14	AudioNoise-AudioPureTone	Asynchronous	40	24	22
15	AudioNoise-AudioPureTone	Asynchronous	40	24	24
16	AudioNoise-AudioPureTone	Asynchronous	40	24	16
17	AudioNoise-AudioPureTone	Asynchronous	40	24	23
18	AudioNoise-AudioPureTone	Asynchronous	40	24	24
19	AudioNoise-AudioPureTone	Asynchronous	40	24	15
20	AudioNoise-AudioPureTone	Asynchronous	40	24	24
1	AudioNoise-AudioPureTone	Asynchronous	50	24	20
2	AudioNoise-AudioPureTone	Asynchronous	50	24	21
3	AudioNoise-AudioPureTone	Asynchronous	50	24	24
4	AudioNoise-AudioPureTone	Asynchronous	50	24	18
5	AudioNoise-AudioPureTone	Asynchronous	50	24	19
6	AudioNoise-AudioPureTone	Asynchronous	50	24	22
7	AudioNoise-AudioPureTone	Asynchronous	50	24	15
8	AudioNoise-AudioPureTone	Asynchronous	50	24	21
9	AudioNoise-AudioPureTone	Asynchronous	50	24	22
10	AudioNoise-AudioPureTone	Asynchronous	50	24	20
11	AudioNoise-AudioPureTone	Asynchronous	50	24	24
12	AudioNoise-AudioPureTone	Asynchronous	50	24	24
13	AudioNoise-AudioPureTone	Asynchronous	50	24	24
14	AudioNoise-AudioPureTone	Asynchronous	50	24	24
15	AudioNoise-AudioPureTone	Asynchronous	50	24	24
16	AudioNoise-AudioPureTone	Asynchronous	50	24	18
17	AudioNoise-AudioPureTone	Asynchronous	50	24	23
18	AudioNoise-AudioPureTone	Asynchronous	50	24	24
19	AudioNoise-AudioPureTone	Asynchronous	50	24	17
20	AudioNoise-AudioPureTone	Asynchronous	50	24	22
1	AudioNoise-AudioPureTone	Asynchronous	80	24	24
2	AudioNoise-AudioPureTone	Asynchronous	80	24	23
3	AudioNoise-AudioPureTone	Asynchronous	80	24	24
4	AudioNoise-AudioPureTone	Asynchronous	80	24	22
5	AudioNoise-AudioPureTone	Asynchronous	80	24	20
6	AudioNoise-AudioPureTone	Asynchronous	80	24	23
7	AudioNoise-AudioPureTone	Asynchronous	80	24	21
8	AudioNoise-AudioPureTone	Asynchronous	80	24	20
9	AudioNoise-AudioPureTone	Asynchronous	80	24	23
10	AudioNoise-AudioPureTone	Asynchronous	80	24	24
11	AudioNoise-AudioPureTone	Asynchronous	80	24	24
12	AudioNoise-AudioPureTone	Asynchronous	80	24	24
13	AudioNoise-AudioPureTone	Asynchronous	80	24	24
14	AudioNoise-AudioPureTone	Asynchronous	80	24	24
15	AudioNoise-AudioPureTone	Asynchronous	80	24	23
16	AudioNoise-AudioPureTone	Asynchronous	80	24	20
17	AudioNoise-AudioPureTone	Asynchronous	80	24	24
18	AudioNoise-AudioPureTone	Asynchronous	80	24	24
19	AudioNoise-AudioPureTone	Asynchronous	80	24	23
20	AudioNoise-AudioPureTone	Asynchronous	80	24	24
1	AudioNoise-AudioPureTone	Asynchronous	120	24	24
2	AudioNoise-AudioPureTone	Asynchronous	120	24	24
3	AudioNoise-AudioPureTone	Asynchronous	120	24	24
4	AudioNoise-AudioPureTone	Asynchronous	120	24	24
5	AudioNoise-AudioPureTone	Asynchronous	120	24	21
6	AudioNoise-AudioPureTone	Asynchronous	120	24	24
7	AudioNoise-AudioPureTone	Asynchronous	120	24	23
8	AudioNoise-AudioPureTone	Asynchronous	120	24	21
9	AudioNoise-AudioPureTone	Asynchronous	120	24	24
10	AudioNoise-AudioPureTone	Asynchronous	120	24	23
11	AudioNoise-AudioPureTone	Asynchronous	120	24	24
12	AudioNoise-AudioPureTone	Asynchronous	120	24	24
13	AudioNoise-AudioPureTone	Asynchronous	120	24	24
14	AudioNoise-AudioPureTone	Asynchronous	120	24	24
15	AudioNoise-AudioPureTone	Asynchronous	120	24	23
16	AudioNoise-AudioPureTone	Asynchronous	120	24	23
17	AudioNoise-AudioPureTone	Asynchronous	120	24	24
18	AudioNoise-AudioPureTone	Asynchronous	120	24	23
19	AudioNoise-AudioPureTone	Asynchronous	120	24	24
20	AudioNoise-AudioPureTone	Asynchronous	120	24	24
1	AudioNoise-Tactile	Synchronous	-120	24	0
2	AudioNoise-Tactile	Synchronous	-120	24	2
3	AudioNoise-Tactile	Synchronous	-120	24	0
4	AudioNoise-Tactile	Synchronous	-120	24	0
5	AudioNoise-Tactile	Synchronous	-120	24	1
6	AudioNoise-Tactile	Synchronous	-120	24	3
7	AudioNoise-Tactile	Synchronous	-120	24	1
8	AudioNoise-Tactile	Synchronous	-120	24	0
9	AudioNoise-Tactile	Synchronous	-120	24	0
10	AudioNoise-Tactile	Synchronous	-120	24	2
11	AudioNoise-Tactile	Synchronous	-120	24	0
12	AudioNoise-Tactile	Synchronous	-120	24	0
13	AudioNoise-Tactile	Synchronous	-120	24	0
14	AudioNoise-Tactile	Synchronous	-120	24	1
15	AudioNoise-Tactile	Synchronous	-120	24	0
16	AudioNoise-Tactile	Synchronous	-120	24	0
17	AudioNoise-Tactile	Synchronous	-120	24	0
18	AudioNoise-Tactile	Synchronous	-120	24	2
19	AudioNoise-Tactile	Synchronous	-120	24	0
20	AudioNoise-Tactile	Synchronous	-120	24	0
1	AudioNoise-Tactile	Synchronous	-80	24	0
2	AudioNoise-Tactile	Synchronous	-80	24	1
3	AudioNoise-Tactile	Synchronous	-80	24	0
4	AudioNoise-Tactile	Synchronous	-80	24	0
5	AudioNoise-Tactile	Synchronous	-80	24	1
6	AudioNoise-Tactile	Synchronous	-80	24	1
7	AudioNoise-Tactile	Synchronous	-80	24	1
8	AudioNoise-Tactile	Synchronous	-80	24	2
9	AudioNoise-Tactile	Synchronous	-80	24	3
10	AudioNoise-Tactile	Synchronous	-80	24	2
11	AudioNoise-Tactile	Synchronous	-80	24	1
12	AudioNoise-Tactile	Synchronous	-80	24	0
13	AudioNoise-Tactile	Synchronous	-80	24	0
14	AudioNoise-Tactile	Synchronous	-80	24	0
15	AudioNoise-Tactile	Synchronous	-80	24	1
16	AudioNoise-Tactile	Synchronous	-80	24	0
17	AudioNoise-Tactile	Synchronous	-80	24	0
18	AudioNoise-Tactile	Synchronous	-80	24	8
19	AudioNoise-Tactile	Synchronous	-80	24	0
20	AudioNoise-Tactile	Synchronous	-80	24	0
1	AudioNoise-Tactile	Synchronous	-50	24	0
2	AudioNoise-Tactile	Synchronous	-50	24	5
3	AudioNoise-Tactile	Synchronous	-50	24	0
4	AudioNoise-Tactile	Synchronous	-50	24	1
5	AudioNoise-Tactile	Synchronous	-50	24	2
6	AudioNoise-Tactile	Synchronous	-50	24	3
7	AudioNoise-Tactile	Synchronous	-50	24	5
8	AudioNoise-Tactile	Synchronous	-50	24	11
9	AudioNoise-Tactile	Synchronous	-50	24	3
10	AudioNoise-Tactile	Synchronous	-50	24	3
11	AudioNoise-Tactile	Synchronous	-50	24	2
12	AudioNoise-Tactile	Synchronous	-50	24	0
13	AudioNoise-Tactile	Synchronous	-50	24	1
14	AudioNoise-Tactile	Synchronous	-50	24	2
15	AudioNoise-Tactile	Synchronous	-50	24	0
16	AudioNoise-Tactile	Synchronous	-50	24	3
17	AudioNoise-Tactile	Synchronous	-50	24	4
18	AudioNoise-Tactile	Synchronous	-50	24	14
19	AudioNoise-Tactile	Synchronous	-50	24	2
20	AudioNoise-Tactile	Synchronous	-50	24	0
1	AudioNoise-Tactile	Synchronous	-40	24	0
2	AudioNoise-Tactile	Synchronous	-40	24	4
3	AudioNoise-Tactile	Synchronous	-40	24	2
4	AudioNoise-Tactile	Synchronous	-40	24	2
5	AudioNoise-Tactile	Synchronous	-40	24	4
6	AudioNoise-Tactile	Synchronous	-40	24	7
7	AudioNoise-Tactile	Synchronous	-40	24	4
8	AudioNoise-Tactile	Synchronous	-40	24	7
9	AudioNoise-Tactile	Synchronous	-40	24	3
10	AudioNoise-Tactile	Synchronous	-40	24	5
11	AudioNoise-Tactile	Synchronous	-40	24	1
12	AudioNoise-Tactile	Synchronous	-40	24	5
13	AudioNoise-Tactile	Synchronous	-40	24	3
14	AudioNoise-Tactile	Synchronous	-40	24	4
15	AudioNoise-Tactile	Synchronous	-40	24	1
16	AudioNoise-Tactile	Synchronous	-40	24	1
17	AudioNoise-Tactile	Synchronous	-40	24	4
18	AudioNoise-Tactile	Synchronous	-40	24	14
19	AudioNoise-Tactile	Synchronous	-40	24	2
20	AudioNoise-Tactile	Synchronous	-40	24	4
1	AudioNoise-Tactile	Synchronous	-30	24	3
2	AudioNoise-Tactile	Synchronous	-30	24	8
3	AudioNoise-Tactile	Synchronous	-30	24	4
4	AudioNoise-Tactile	Synchronous	-30	24	3
5	AudioNoise-Tactile	Synchronous	-30	24	7
6	AudioNoise-Tactile	Synchronous	-30	24	6
7	AudioNoise-Tactile	Synchronous	-30	24	7
8	AudioNoise-Tactile	Synchronous	-30	24	12
9	AudioNoise-Tactile	Synchronous	-30	24	5
10	AudioNoise-Tactile	Synchronous	-30	24	9
11	AudioNoise-Tactile	Synchronous	-30	24	3
12	AudioNoise-Tactile	Synchronous	-30	24	7
13	AudioNoise-Tactile	Synchronous	-30	24	2
14	AudioNoise-Tactile	Synchronous	-30	24	7
15	AudioNoise-Tactile	Synchronous	-30	24	0
16	AudioNoise-Tactile	Synchronous	-30	24	3
17	AudioNoise-Tactile	Synchronous	-30	24	10
18	AudioNoise-Tactile	Synchronous	-30	24	19
19	AudioNoise-Tactile	Synchronous	-30	24	4
20	AudioNoise-Tactile	Synchronous	-30	24	6
1	AudioNoise-Tactile	Synchronous	-10	24	8
2	AudioNoise-Tactile	Synchronous	-10	24	12
3	AudioNoise-Tactile	Synchronous	-10	24	11
4	AudioNoise-Tactile	Synchronous	-10	24	6
5	AudioNoise-Tactile	Synchronous	-10	24	9
6	AudioNoise-Tactile	Synchronous	-10	24	8
7	AudioNoise-Tactile	Synchronous	-10	24	6
8	AudioNoise-Tactile	Synchronous	-10	24	11
9	AudioNoise-Tactile	Synchronous	-10	24	12
10	AudioNoise-Tactile	Synchronous	-10	24	15
11	AudioNoise-Tactile	Synchronous	-10	24	17
12	AudioNoise-Tactile	Synchronous	-10	24	10
13	AudioNoise-Tactile	Synchronous	-10	24	9
14	AudioNoise-Tactile	Synchronous	-10	24	16
15	AudioNoise-Tactile	Synchronous	-10	24	12
16	AudioNoise-Tactile	Synchronous	-10	24	5
17	AudioNoise-Tactile	Synchronous	-10	24	9
18	AudioNoise-Tactile	Synchronous	-10	24	22
19	AudioNoise-Tactile	Synchronous	-10	24	4
20	AudioNoise-Tactile	Synchronous	-10	24	12
1	AudioNoise-Tactile	Synchronous	10	24	14
2	AudioNoise-Tactile	Synchronous	10	24	13
3	AudioNoise-Tactile	Synchronous	10	24	19
4	AudioNoise-Tactile	Synchronous	10	24	11
5	AudioNoise-Tactile	Synchronous	10	24	8
6	AudioNoise-Tactile	Synchronous	10	24	17
7	AudioNoise-Tactile	Synchronous	10	24	7
8	AudioNoise-Tactile	Synchronous	10	24	12
9	AudioNoise-Tactile	Synchronous	10	24	13
10	AudioNoise-Tactile	Synchronous	10	24	12
11	AudioNoise-Tactile	Synchronous	10	24	16
12	AudioNoise-Tactile	Synchronous	10	24	12
13	AudioNoise-Tactile	Synchronous	10	24	12
14	AudioNoise-Tactile	Synchronous	10	24	14
15	AudioNoise-Tactile	Synchronous	10	24	14
16	AudioNoise-Tactile	Synchronous	10	24	4
17	AudioNoise-Tactile	Synchronous	10	24	18
18	AudioNoise-Tactile	Synchronous	10	24	18
19	AudioNoise-Tactile	Synchronous	10	24	5
20	AudioNoise-Tactile	Synchronous	10	24	16
1	AudioNoise-Tactile	Synchronous	30	24	16
2	AudioNoise-Tactile	Synchronous	30	24	19
3	AudioNoise-Tactile	Synchronous	30	24	20
4	AudioNoise-Tactile	Synchronous	30	24	13
5	AudioNoise-Tactile	Synchronous	30	24	8
6	AudioNoise-Tactile	Synchronous	30	24	19
7	AudioNoise-Tactile	Synchronous	30	24	14
8	AudioNoise-Tactile	Synchronous	30	24	19
9	AudioNoise-Tactile	Synchronous	30	24	19
10	AudioNoise-Tactile	Synchronous	30	24	15
11	AudioNoise-Tactile	Synchronous	30	24	19
12	AudioNoise-Tactile	Synchronous	30	24	22
13	AudioNoise-Tactile	Synchronous	30	24	17
14	AudioNoise-Tactile	Synchronous	30	24	17
15	AudioNoise-Tactile	Synchronous	30	24	22
16	AudioNoise-Tactile	Synchronous	30	24	8
17	AudioNoise-Tactile	Synchronous	30	24	23
18	AudioNoise-Tactile	Synchronous	30	24	23
19	AudioNoise-Tactile	Synchronous	30	24	14
20	AudioNoise-Tactile	Synchronous	30	24	24
1	AudioNoise-Tactile	Synchronous	40	24	22
2	AudioNoise-Tactile	Synchronous	40	24	20
3	AudioNoise-Tactile	Synchronous	40	24	23
4	AudioNoise-Tactile	Synchronous	40	24	15
5	AudioNoise-Tactile	Synchronous	40	24	9
6	AudioNoise-Tactile	Synchronous	40	24	22
7	AudioNoise-Tactile	Synchronous	40	24	8
8	AudioNoise-Tactile	Synchronous	40	24	17
9	AudioNoise-Tactile	Synchronous	40	24	18
10	AudioNoise-Tactile	Synchronous	40	24	16
11	AudioNoise-Tactile	Synchronous	40	24	22
12	AudioNoise-Tactile	Synchronous	40	24	22
13	AudioNoise-Tactile	Synchronous	40	24	23
14	AudioNoise-Tactile	Synchronous	40	24	21
15	AudioNoise-Tactile	Synchronous	40	24	22
16	AudioNoise-Tactile	Synchronous	40	24	12
17	AudioNoise-Tactile	Synchronous	40	24	24
18	AudioNoise-Tactile	Synchronous	40	24	24
19	AudioNoise-Tactile	Synchronous	40	24	15
20	AudioNoise-Tactile	Synchronous	40	24	24
1	AudioNoise-Tactile	Synchronous	50	24	23
2	AudioNoise-Tactile	Synchronous	50	24	21
3	AudioNoise-Tactile	Synchronous	50	24	24
4	AudioNoise-Tactile	Synchronous	50	24	20
5	AudioNoise-Tactile	Synchronous	50	24	15
6	AudioNoise-Tactile	Synchronous	50	24	21
7	AudioNoise-Tactile	Synchronous	50	24	14
8	AudioNoise-Tactile	Synchronous	50	24	19
9	AudioNoise-Tactile	Synchronous	50	24	21
10	AudioNoise-Tactile	Synchronous	50	24	19
11	AudioNoise-Tactile	Synchronous	50	24	23
12	AudioNoise-Tactile	Synchronous	50	24	24
13	AudioNoise-Tactile	Synchronous	50	24	23
14	AudioNoise-Tactile	Synchronous	50	24	22
15	AudioNoise-Tactile	Synchronous	50	24	24
16	AudioNoise-Tactile	Synchronous	50	24	16
17	AudioNoise-Tactile	Synchronous	50	24	24
18	AudioNoise-Tactile	Synchronous	50	24	24
19	AudioNoise-Tactile	Synchronous	50	24	23
20	AudioNoise-Tactile	Synchronous	50	24	24
1	AudioNoise-Tactile	Synchronous	80	24	22
2	AudioNoise-Tactile	Synchronous	80	24	23
3	AudioNoise-Tactile	Synchronous	80	24	24
4	AudioNoise-Tactile	Synchronous	80	24	24
5	AudioNoise-Tactile	Synchronous	80	24	21
6	AudioNoise-Tactile	Synchronous	80	24	22
7	AudioNoise-Tactile	Synchronous	80	24	15
8	AudioNoise-Tactile	Synchronous	80	24	24
9	AudioNoise-Tactile	Synchronous	80	24	23
10	AudioNoise-Tactile	Synchronous	80	24	19
11	AudioNoise-Tactile	Synchronous	80	24	24
12	AudioNoise-Tactile	Synchronous	80	24	24
13	AudioNoise-Tactile	Synchronous	80	24	24
14	AudioNoise-Tactile	Synchronous	80	24	23
15	AudioNoise-Tactile	Synchronous	80	24	24
16	AudioNoise-Tactile	Synchronous	80	24	21
17	AudioNoise-Tactile	Synchronous	80	24	24
18	AudioNoise-Tactile	Synchronous	80	24	24
19	AudioNoise-Tactile	Synchronous	80	24	22
20	AudioNoise-Tactile	Synchronous	80	24	24
1	AudioNoise-Tactile	Synchronous	120	24	24
2	AudioNoise-Tactile	Synchronous	120	24	24
3	AudioNoise-Tactile	Synchronous	120	24	24
4	AudioNoise-Tactile	Synchronous	120	24	24
5	AudioNoise-Tactile	Synchronous	120	24	24
6	AudioNoise-Tactile	Synchronous	120	24	22
7	AudioNoise-Tactile	Synchronous	120	24	18
8	AudioNoise-Tactile	Synchronous	120	24	24
9	AudioNoise-Tactile	Synchronous	120	24	24
10	AudioNoise-Tactile	Synchronous	120	24	24
11	AudioNoise-Tactile	Synchronous	120	24	24
12	AudioNoise-Tactile	Synchronous	120	24	24
13	AudioNoise-Tactile	Synchronous	120	24	24
14	AudioNoise-Tactile	Synchronous	120	24	24
15	AudioNoise-Tactile	Synchronous	120	24	24
16	AudioNoise-Tactile	Synchronous	120	24	23
17	AudioNoise-Tactile	Synchronous	120	24	24
18	AudioNoise-Tactile	Synchronous	120	24	24
19	AudioNoise-Tactile	Synchronous	120	24	24
20	AudioNoise-Tactile	Synchronous	120	24	24
1	Tactile-AudioNoise	Synchronous	-120	24	0
2	Tactile-AudioNoise	Synchronous	-120	24	2
3	Tactile-AudioNoise	Synchronous	-120	24	0
4	Tactile-AudioNoise	Synchronous	-120	24	0
5	Tactile-AudioNoise	Synchronous	-120	24	0
6	Tactile-AudioNoise	Synchronous	-120	24	2
7	Tactile-AudioNoise	Synchronous	-120	24	1
8	Tactile-AudioNoise	Synchronous	-120	24	2
9	Tactile-AudioNoise	Synchronous	-120	24	2
10	Tactile-AudioNoise	Synchronous	-120	24	2
11	Tactile-AudioNoise	Synchronous	-120	24	0
12	Tactile-AudioNoise	Synchronous	-120	24	0
13	Tactile-AudioNoise	Synchronous	-120	24	0
14	Tactile-AudioNoise	Synchronous	-120	24	1
15	Tactile-AudioNoise	Synchronous	-120	24	0
16	Tactile-AudioNoise	Synchronous	-120	24	0
17	Tactile-AudioNoise	Synchronous	-120	24	0
18	Tactile-AudioNoise	Synchronous	-120	24	0
19	Tactile-AudioNoise	Synchronous	-120	24	1
20	Tactile-AudioNoise	Synchronous	-120	24	0
1	Tactile-AudioNoise	Synchronous	-80	24	0
2	Tactile-AudioNoise	Synchronous	-80	24	3
3	Tactile-AudioNoise	Synchronous	-80	24	0
4	Tactile-AudioNoise	Synchronous	-80	24	0
5	Tactile-AudioNoise	Synchronous	-80	24	1
6	Tactile-AudioNoise	Synchronous	-80	24	0
7	Tactile-AudioNoise	Synchronous	-80	24	2
8	Tactile-AudioNoise	Synchronous	-80	24	3
9	Tactile-AudioNoise	Synchronous	-80	24	0
10	Tactile-AudioNoise	Synchronous	-80	24	2
11	Tactile-AudioNoise	Synchronous	-80	24	0
12	Tactile-AudioNoise	Synchronous	-80	24	0
13	Tactile-AudioNoise	Synchronous	-80	24	0
14	Tactile-AudioNoise	Synchronous	-80	24	0
15	Tactile-AudioNoise	Synchronous	-80	24	0
16	Tactile-AudioNoise	Synchronous	-80	24	0
17	Tactile-AudioNoise	Synchronous	-80	24	1
18	Tactile-AudioNoise	Synchronous	-80	24	3
19	Tactile-AudioNoise	Synchronous	-80	24	1
20	Tactile-AudioNoise	Synchronous	-80	24	0
1	Tactile-AudioNoise	Synchronous	-50	24	3
2	Tactile-AudioNoise	Synchronous	-50	24	5
3	Tactile-AudioNoise	Synchronous	-50	24	2
4	Tactile-AudioNoise	Synchronous	-50	24	1
5	Tactile-AudioNoise	Synchronous	-50	24	5
6	Tactile-AudioNoise	Synchronous	-50	24	2
7	Tactile-AudioNoise	Synchronous	-50	24	6
8	Tactile-AudioNoise	Synchronous	-50	24	11
9	Tactile-AudioNoise	Synchronous	-50	24	5
10	Tactile-AudioNoise	Synchronous	-50	24	10
11	Tactile-AudioNoise	Synchronous	-50	24	2
12	Tactile-AudioNoise	Synchronous	-50	24	0
13	Tactile-AudioNoise	Synchronous	-50	24	0
14	Tactile-AudioNoise	Synchronous	-50	24	4
15	Tactile-AudioNoise	Synchronous	-50	24	1
16	Tactile-AudioNoise	Synchronous	-50	24	2
17	Tactile-AudioNoise	Synchronous	-50	24	3
18	Tactile-AudioNoise	Synchronous	-50	24	11
19	Tactile-AudioNoise	Synchronous	-50	24	2
20	Tactile-AudioNoise	Synchronous	-50	24	0
1	Tactile-AudioNoise	Synchronous	-40	24	1
2	Tactile-AudioNoise	Synchronous	-40	24	6
3	Tactile-AudioNoise	Synchronous	-40	24	4
4	Tactile-AudioNoise	Synchronous	-40	24	0
5	Tactile-AudioNoise	Synchronous	-40	24	6
6	Tactile-AudioNoise	Synchronous	-40	24	5
7	Tactile-AudioNoise	Synchronous	-40	24	7
8	Tactile-AudioNoise	Synchronous	-40	24	6
9	Tactile-AudioNoise	Synchronous	-40	24	7
10	Tactile-AudioNoise	Synchronous	-40	24	9
11	Tactile-AudioNoise	Synchronous	-40	24	6
12	Tactile-AudioNoise	Synchronous	-40	24	2
13	Tactile-AudioNoise	Synchronous	-40	24	1
14	Tactile-AudioNoise	Synchronous	-40	24	7
15	Tactile-AudioNoise	Synchronous	-40	24	2
16	Tactile-AudioNoise	Synchronous	-40	24	0
17	Tactile-AudioNoise	Synchronous	-40	24	3
18	Tactile-AudioNoise	Synchronous	-40	24	15
19	Tactile-AudioNoise	Synchronous	-40	24	5
20	Tactile-AudioNoise	Synchronous	-40	24	3
1	Tactile-AudioNoise	Synchronous	-30	24	4
2	Tactile-AudioNoise	Synchronous	-30	24	8
3	Tactile-AudioNoise	Synchronous	-30	24	6
4	Tactile-AudioNoise	Synchronous	-30	24	2
5	Tactile-AudioNoise	Synchronous	-30	24	6
6	Tactile-AudioNoise	Synchronous	-30	24	5
7	Tactile-AudioNoise	Synchronous	-30	24	4
8	Tactile-AudioNoise	Synchronous	-30	24	12
9	Tactile-AudioNoise	Synchronous	-30	24	9
10	Tactile-AudioNoise	Synchronous	-30	24	14
11	Tactile-AudioNoise	Synchronous	-30	24	9
12	Tactile-AudioNoise	Synchronous	-30	24	6
13	Tactile-AudioNoise	Synchronous	-30	24	1
14	Tactile-AudioNoise	Synchronous	-30	24	4
15	Tactile-AudioNoise	Synchronous	-30	24	5
16	Tactile-AudioNoise	Synchronous	-30	24	6
17	Tactile-AudioNoise	Synchronous	-30	24	8
18	Tactile-AudioNoise	Synchronous	-30	24	16
19	Tactile-AudioNoise	Synchronous	-30	24	3
20	Tactile-AudioNoise	Synchronous	-30	24	4
1	Tactile-AudioNoise	Synchronous	-10	24	5
2	Tactile-AudioNoise	Synchronous	-10	24	13
3	Tactile-AudioNoise	Synchronous	-10	24	8
4	Tactile-AudioNoise	Synchronous	-10	24	4
5	Tactile-AudioNoise	Synchronous	-10	24	8
6	Tactile-AudioNoise	Synchronous	-10	24	9
7	Tactile-AudioNoise	Synchronous	-10	24	10
8	Tactile-AudioNoise	Synchronous	-10	24	14
9	Tactile-AudioNoise	Synchronous	-10	24	10
10	Tactile-AudioNoise	Synchronous	-10	24	12
11	Tactile-AudioNoise	Synchronous	-10	24	8
12	Tactile-AudioNoise	Synchronous	-10	24	10
13	Tactile-AudioNoise	Synchronous	-10	24	12
14	Tactile-AudioNoise	Synchronous	-10	24	10
15	Tactile-AudioNoise	Synchronous	-10	24	12
16	Tactile-AudioNoise	Synchronous	-10	24	5
17	Tactile-AudioNoise	Synchronous	-10	24	14
18	Tactile-AudioNoise	Synchronous	-10	24	21
19	Tactile-AudioNoise	Synchronous	-10	24	7
20	Tactile-AudioNoise	Synchronous	-10	24	14
1	Tactile-AudioNoise	Synchronous	10	24	12
2	Tactile-AudioNoise	Synchronous	10	24	16
3	Tactile-AudioNoise	Synchronous	10	24	13
4	Tactile-AudioNoise	Synchronous	10	24	5
5	Tactile-AudioNoise	Synchronous	10	24	5
6	Tactile-AudioNoise	Synchronous	10	24	13
7	Tactile-AudioNoise	Synchronous	10	24	8
8	Tactile-AudioNoise	Synchronous	10	24	12
9	Tactile-AudioNoise	Synchronous	10	24	13
10	Tactile-AudioNoise	Synchronous	10	24	11
11	Tactile-AudioNoise	Synchronous	10	24	14
12	Tactile-AudioNoise	Synchronous	10	24	15
13	Tactile-AudioNoise	Synchronous	10	24	13
14	Tactile-AudioNoise	Synchronous	10	24	16
15	Tactile-AudioNoise	Synchronous	10	24	15
16	Tactile-AudioNoise	Synchronous	10	24	5
17	Tactile-AudioNoise	Synchronous	10	24	15
18	Tactile-AudioNoise	Synchronous	10	24	22
19	Tactile-AudioNoise	Synchronous	10	24	2
20	Tactile-AudioNoise	Synchronous	10	24	17
1	Tactile-AudioNoise	Synchronous	30	24	18
2	Tactile-AudioNoise	Synchronous	30	24	16
3	Tactile-AudioNoise	Synchronous	30	24	17
4	Tactile-AudioNoise	Synchronous	30	24	13
5	Tactile-AudioNoise	Synchronous	30	24	8
6	Tactile-AudioNoise	Synchronous	30	24	14
7	Tactile-AudioNoise	Synchronous	30	24	7
8	Tactile-AudioNoise	Synchronous	30	24	17
9	Tactile-AudioNoise	Synchronous	30	24	19
10	Tactile-AudioNoise	Synchronous	30	24	11
11	Tactile-AudioNoise	Synchronous	30	24	20
12	Tactile-AudioNoise	Synchronous	30	24	20
13	Tactile-AudioNoise	Synchronous	30	24	22
14	Tactile-AudioNoise	Synchronous	30	24	18
15	Tactile-AudioNoise	Synchronous	30	24	23
16	Tactile-AudioNoise	Synchronous	30	24	7
17	Tactile-AudioNoise	Synchronous	30	24	16
18	Tactile-AudioNoise	Synchronous	30	24	22
19	Tactile-AudioNoise	Synchronous	30	24	10
20	Tactile-AudioNoise	Synchronous	30	24	21
1	Tactile-AudioNoise	Synchronous	40	24	19
2	Tactile-AudioNoise	Synchronous	40	24	17
3	Tactile-AudioNoise	Synchronous	40	24	22
4	Tactile-AudioNoise	Synchronous	40	24	16
5	Tactile-AudioNoise	Synchronous	40	24	15
6	Tactile-AudioNoise	Synchronous	40	24	20
7	Tactile-AudioNoise	Synchronous	40	24	14
8	Tactile-AudioNoise	Synchronous	40	24	15
9	Tactile-AudioNoise	Synchronous	40	24	20
10	Tactile-AudioNoise	Synchronous	40	24	19
11	Tactile-AudioNoise	Synchronous	40	24	22
12	Tactile-AudioNoise	Synchronous	40	24	23
13	Tactile-AudioNoise	Synchronous	40	24	20
14	Tactile-AudioNoise	Synchronous	40	24	21
15	Tactile-AudioNoise	Synchronous	40	24	23
16	Tactile-AudioNoise	Synchronous	40	24	10
17	Tactile-AudioNoise	Synchronous	40	24	23
18	Tactile-AudioNoise	Synchronous	40	24	23
19	Tactile-AudioNoise	Synchronous	40	24	15
20	Tactile-AudioNoise	Synchronous	40	24	23
1	Tactile-AudioNoise	Synchronous	50	24	21
2	Tactile-AudioNoise	Synchronous	50	24	22
3	Tactile-AudioNoise	Synchronous	50	24	22
4	Tactile-AudioNoise	Synchronous	50	24	19
5	Tactile-AudioNoise	Synchronous	50	24	8
6	Tactile-AudioNoise	Synchronous	50	24	24
7	Tactile-AudioNoise	Synchronous	50	24	14
8	Tactile-AudioNoise	Synchronous	50	24	14
9	Tactile-AudioNoise	Synchronous	50	24	22
10	Tactile-AudioNoise	Synchronous	50	24	14
11	Tactile-AudioNoise	Synchronous	50	24	23
12	Tactile-AudioNoise	Synchronous	50	24	24
13	Tactile-AudioNoise	Synchronous	50	24	24
14	Tactile-AudioNoise	Synchronous	50	24	22
15	Tactile-AudioNoise	Synchronous	50	24	22
16	Tactile-AudioNoise	Synchronous	50	24	11
17	Tactile-AudioNoise	Synchronous	50	24	23
18	Tactile-AudioNoise	Synchronous	50	24	24
19	Tactile-AudioNoise	Synchronous	50	24	15
20	Tactile-AudioNoise	Synchronous	50	24	24
1	Tactile-AudioNoise	Synchronous	80	24	24
2	Tactile-AudioNoise	Synchronous	80	24	24
3	Tactile-AudioNoise	Synchronous	80	24	24
4	Tactile-AudioNoise	Synchronous	80	24	23
5	Tactile-AudioNoise	Synchronous	80	24	21
6	Tactile-AudioNoise	Synchronous	80	24	23
7	Tactile-AudioNoise	Synchronous	80	24	18
8	Tactile-AudioNoise	Synchronous	80	24	23
9	Tactile-AudioNoise	Synchronous	80	24	23
10	Tactile-AudioNoise	Synchronous	80	24	19
11	Tactile-AudioNoise	Synchronous	80	24	24
12	Tactile-AudioNoise	Synchronous	80	24	23
13	Tactile-AudioNoise	Synchronous	80	24	24
14	Tactile-AudioNoise	Synchronous	80	24	24
15	Tactile-AudioNoise	Synchronous	80	24	24
16	Tactile-AudioNoise	Synchronous	80	24	22
17	Tactile-AudioNoise	Synchronous	80	24	24
18	Tactile-AudioNoise	Synchronous	80	24	24
19	Tactile-AudioNoise	Synchronous	80	24	23
20	Tactile-AudioNoise	Synchronous	80	24	24
1	Tactile-AudioNoise	Synchronous	120	24	24
2	Tactile-AudioNoise	Synchronous	120	24	23
3	Tactile-AudioNoise	Synchronous	120	24	24
4	Tactile-AudioNoise	Synchronous	120	24	24
5	Tactile-AudioNoise	Synchronous	120	24	22
6	Tactile-AudioNoise	Synchronous	120	24	24
7	Tactile-AudioNoise	Synchronous	120	24	19
8	Tactile-AudioNoise	Synchronous	120	24	24
9	Tactile-AudioNoise	Synchronous	120	24	24
10	Tactile-AudioNoise	Synchronous	120	24	24
11	Tactile-AudioNoise	Synchronous	120	24	24
12	Tactile-AudioNoise	Synchronous	120	24	24
13	Tactile-AudioNoise	Synchronous	120	24	24
14	Tactile-AudioNoise	Synchronous	120	24	24
15	Tactile-AudioNoise	Synchronous	120	24	24
16	Tactile-AudioNoise	Synchronous	120	24	21
17	Tactile-AudioNoise	Synchronous	120	24	24
18	Tactile-AudioNoise	Synchronous	120	24	24
19	Tactile-AudioNoise	Synchronous	120	24	24
20	Tactile-AudioNoise	Synchronous	120	24	24
1	AudioPureTone-AudioNoise	Synchronous	-120	24	0
2	AudioPureTone-AudioNoise	Synchronous	-120	24	3
3	AudioPureTone-AudioNoise	Synchronous	-120	24	0
4	AudioPureTone-AudioNoise	Synchronous	-120	24	0
5	AudioPureTone-AudioNoise	Synchronous	-120	24	1
6	AudioPureTone-AudioNoise	Synchronous	-120	24	0
7	AudioPureTone-AudioNoise	Synchronous	-120	24	3
8	AudioPureTone-AudioNoise	Synchronous	-120	24	1
9	AudioPureTone-AudioNoise	Synchronous	-120	24	1
10	AudioPureTone-AudioNoise	Synchronous	-120	24	3
11	AudioPureTone-AudioNoise	Synchronous	-120	24	0
12	AudioPureTone-AudioNoise	Synchronous	-120	24	0
13	AudioPureTone-AudioNoise	Synchronous	-120	24	0
14	AudioPureTone-AudioNoise	Synchronous	-120	24	0
15	AudioPureTone-AudioNoise	Synchronous	-120	24	0
16	AudioPureTone-AudioNoise	Synchronous	-120	24	0
17	AudioPureTone-AudioNoise	Synchronous	-120	24	0
18	AudioPureTone-AudioNoise	Synchronous	-120	24	4
19	AudioPureTone-AudioNoise	Synchronous	-120	24	0
20	AudioPureTone-AudioNoise	Synchronous	-120	24	0
1	AudioPureTone-AudioNoise	Synchronous	-80	24	0
2	AudioPureTone-AudioNoise	Synchronous	-80	24	5
3	AudioPureTone-AudioNoise	Synchronous	-80	24	0
4	AudioPureTone-AudioNoise	Synchronous	-80	24	0
5	AudioPureTone-AudioNoise	Synchronous	-80	24	1
6	AudioPureTone-AudioNoise	Synchronous	-80	24	0
7	AudioPureTone-AudioNoise	Synchronous	-80	24	3
8	AudioPureTone-AudioNoise	Synchronous	-80	24	4
9	AudioPureTone-AudioNoise	Synchronous	-80	24	0
10	AudioPureTone-AudioNoise	Synchronous	-80	24	0
11	AudioPureTone-AudioNoise	Synchronous	-80	24	0
12	AudioPureTone-AudioNoise	Synchronous	-80	24	0
13	AudioPureTone-AudioNoise	Synchronous	-80	24	0
14	AudioPureTone-AudioNoise	Synchronous	-80	24	0
15	AudioPureTone-AudioNoise	Synchronous	-80	24	0
16	AudioPureTone-AudioNoise	Synchronous	-80	24	0
17	AudioPureTone-AudioNoise	Synchronous	-80	24	1
18	AudioPureTone-AudioNoise	Synchronous	-80	24	9
19	AudioPureTone-AudioNoise	Synchronous	-80	24	0
20	AudioPureTone-AudioNoise	Synchronous	-80	24	1
1	AudioPureTone-AudioNoise	Synchronous	-50	24	0
2	AudioPureTone-AudioNoise	Synchronous	-50	24	8
3	AudioPureTone-AudioNoise	Synchronous	-50	24	0
4	AudioPureTone-AudioNoise	Synchronous	-50	24	1
5	AudioPureTone-AudioNoise	Synchronous	-50	24	6
6	AudioPureTone-AudioNoise	Synchronous	-50	24	2
7	AudioPureTone-AudioNoise	Synchronous	-50	24	5
8	AudioPureTone-AudioNoise	Synchronous	-50	24	11
9	AudioPureTone-AudioNoise	Synchronous	-50	24	1
10	AudioPureTone-AudioNoise	Synchronous	-50	24	5
11	AudioPureTone-AudioNoise	Synchronous	-50	24	2
12	AudioPureTone-AudioNoise	Synchronous	-50	24	2
13	AudioPureTone-AudioNoise	Synchronous	-50	24	1
14	AudioPureTone-AudioNoise	Synchronous	-50	24	2
15	AudioPureTone-AudioNoise	Synchronous	-50	24	1
16	AudioPureTone-AudioNoise	Synchronous	-50	24	0
17	AudioPureTone-AudioNoise	Synchronous	-50	24	3
18	AudioPureTone-AudioNoise	Synchronous	-50	24	17
19	AudioPureTone-AudioNoise	Synchronous	-50	24	3
20	AudioPureTone-AudioNoise	Synchronous	-50	24	1
1	AudioPureTone-AudioNoise	Synchronous	-40	24	3
2	AudioPureTone-AudioNoise	Synchronous	-40	24	10
3	AudioPureTone-AudioNoise	Synchronous	-40	24	1
4	AudioPureTone-AudioNoise	Synchronous	-40	24	0
5	AudioPureTone-AudioNoise	Synchronous	-40	24	6
6	AudioPureTone-AudioNoise	Synchronous	-40	24	3
7	AudioPureTone-AudioNoise	Synchronous	-40	24	3
8	AudioPureTone-AudioNoise	Synchronous	-40	24	8
9	AudioPureTone-AudioNoise	Synchronous	-40	24	4
10	AudioPureTone-AudioNoise	Synchronous	-40	24	6
11	AudioPureTone-AudioNoise	Synchronous	-40	24	2
12	AudioPureTone-AudioNoise	Synchronous	-40	24	4
13	AudioPureTone-AudioNoise	Synchronous	-40	24	4
14	AudioPureTone-AudioNoise	Synchronous	-40	24	8
15	AudioPureTone-AudioNoise	Synchronous	-40	24	3
16	AudioPureTone-AudioNoise	Synchronous	-40	24	1
17	AudioPureTone-AudioNoise	Synchronous	-40	24	7
18	AudioPureTone-AudioNoise	Synchronous	-40	24	16
19	AudioPureTone-AudioNoise	Synchronous	-40	24	4
20	AudioPureTone-AudioNoise	Synchronous	-40	24	0
1	AudioPureTone-AudioNoise	Synchronous	-30	24	6
2	AudioPureTone-AudioNoise	Synchronous	-30	24	16
3	AudioPureTone-AudioNoise	Synchronous	-30	24	3
4	AudioPureTone-AudioNoise	Synchronous	-30	24	3
5	AudioPureTone-AudioNoise	Synchronous	-30	24	10
6	AudioPureTone-AudioNoise	Synchronous	-30	24	9
7	AudioPureTone-AudioNoise	Synchronous	-30	24	2
8	AudioPureTone-AudioNoise	Synchronous	-30	24	9
9	AudioPureTone-AudioNoise	Synchronous	-30	24	8
10	AudioPureTone-AudioNoise	Synchronous	-30	24	12
11	AudioPureTone-AudioNoise	Synchronous	-30	24	10
12	AudioPureTone-AudioNoise	Synchronous	-30	24	5
13	AudioPureTone-AudioNoise	Synchronous	-30	24	5
14	AudioPureTone-AudioNoise	Synchronous	-30	24	5
15	AudioPureTone-AudioNoise	Synchronous	-30	24	5
16	AudioPureTone-AudioNoise	Synchronous	-30	24	2
17	AudioPureTone-AudioNoise	Synchronous	-30	24	9
18	AudioPureTone-AudioNoise	Synchronous	-30	24	21
19	AudioPureTone-AudioNoise	Synchronous	-30	24	1
20	AudioPureTone-AudioNoise	Synchronous	-30	24	2
1	AudioPureTone-AudioNoise	Synchronous	-10	24	11
2	AudioPureTone-AudioNoise	Synchronous	-10	24	10
3	AudioPureTone-AudioNoise	Synchronous	-10	24	15
4	AudioPureTone-AudioNoise	Synchronous	-10	24	6
5	AudioPureTone-AudioNoise	Synchronous	-10	24	8
6	AudioPureTone-AudioNoise	Synchronous	-10	24	9
7	AudioPureTone-AudioNoise	Synchronous	-10	24	6
8	AudioPureTone-AudioNoise	Synchronous	-10	24	12
9	AudioPureTone-AudioNoise	Synchronous	-10	24	15
10	AudioPureTone-AudioNoise	Synchronous	-10	24	13
11	AudioPureTone-AudioNoise	Synchronous	-10	24	10
12	AudioPureTone-AudioNoise	Synchronous	-10	24	18
13	AudioPureTone-AudioNoise	Synchronous	-10	24	8
14	AudioPureTone-AudioNoise	Synchronous	-10	24	11
15	AudioPureTone-AudioNoise	Synchronous	-10	24	13
16	AudioPureTone-AudioNoise	Synchronous	-10	24	0
17	AudioPureTone-AudioNoise	Synchronous	-10	24	17
18	AudioPureTone-AudioNoise	Synchronous	-10	24	23
19	AudioPureTone-AudioNoise	Synchronous	-10	24	3
20	AudioPureTone-AudioNoise	Synchronous	-10	24	15
1	AudioPureTone-AudioNoise	Synchronous	10	24	10
2	AudioPureTone-AudioNoise	Synchronous	10	24	16
3	AudioPureTone-AudioNoise	Synchronous	10	24	13
4	AudioPureTone-AudioNoise	Synchronous	10	24	5
5	AudioPureTone-AudioNoise	Synchronous	10	24	5
6	AudioPureTone-AudioNoise	Synchronous	10	24	12
7	AudioPureTone-AudioNoise	Synchronous	10	24	6
8	AudioPureTone-AudioNoise	Synchronous	10	24	9
9	AudioPureTone-AudioNoise	Synchronous	10	24	14
10	AudioPureTone-AudioNoise	Synchronous	10	24	9
11	AudioPureTone-AudioNoise	Synchronous	10	24	15
12	AudioPureTone-AudioNoise	Synchronous	10	24	11
13	AudioPureTone-AudioNoise	Synchronous	10	24	17
14	AudioPureTone-AudioNoise	Synchronous	10	24	12
15	AudioPureTone-AudioNoise	Synchronous	10	24	17
16	AudioPureTone-AudioNoise	Synchronous	10	24	4
17	AudioPureTone-AudioNoise	Synchronous	10	24	15
18	AudioPureTone-AudioNoise	Synchronous	10	24	22
19	AudioPureTone-AudioNoise	Synchronous	10	24	7
20	AudioPureTone-AudioNoise	Synchronous	10	24	18
1	AudioPureTone-AudioNoise	Synchronous	30	24	18
2	AudioPureTone-AudioNoise	Synchronous	30	24	15
3	AudioPureTone-AudioNoise	Synchronous	30	24	22
4	AudioPureTone-AudioNoise	Synchronous	30	24	16
5	AudioPureTone-AudioNoise	Synchronous	30	24	12
6	AudioPureTone-AudioNoise	Synchronous	30	24	18
7	AudioPureTone-AudioNoise	Synchronous	30	24	11
8	AudioPureTone-AudioNoise	Synchronous	30	24	11
9	AudioPureTone-AudioNoise	Synchronous	30	24	18
10	AudioPureTone-AudioNoise	Synchronous	30	24	15
11	AudioPureTone-AudioNoise	Synchronous	30	24	19
12	AudioPureTone-AudioNoise	Synchronous	30	24	24
13	AudioPureTone-AudioNoise	Synchronous	30	24	20
14	AudioPureTone-AudioNoise	Synchronous	30	24	18
15	AudioPureTone-AudioNoise	Synchronous	30	24	20
16	AudioPureTone-AudioNoise	Synchronous	30	24	4
17	AudioPureTone-AudioNoise	Synchronous	30	24	21
18	AudioPureTone-AudioNoise	Synchronous	30	24	24
19	AudioPureTone-AudioNoise	Synchronous	30	24	8
20	AudioPureTone-AudioNoise	Synchronous	30	24	22
1	AudioPureTone-AudioNoise	Synchronous	40	24	18
2	AudioPureTone-AudioNoise	Synchronous	40	24	21
3	AudioPureTone-AudioNoise	Synchronous	40	24	21
4	AudioPureTone-AudioNoise	Synchronous	40	24	11
5	AudioPureTone-AudioNoise	Synchronous	40	24	9
6	AudioPureTone-AudioNoise	Synchronous	40	24	20
7	AudioPureTone-AudioNoise	Synchronous	40	24	7
8	AudioPureTone-AudioNoise	Synchronous	40	24	11
9	AudioPureTone-AudioNoise	Synchronous	40	24	21
10	AudioPureTone-AudioNoise	Synchronous	40	24	15
11	AudioPureTone-AudioNoise	Synchronous	40	24	22
12	AudioPureTone-AudioNoise	Synchronous	40	24	24
13	AudioPureTone-AudioNoise	Synchronous	40	24	22
14	AudioPureTone-AudioNoise	Synchronous	40	24	20
15	AudioPureTone-AudioNoise	Synchronous	40	24	22
16	AudioPureTone-AudioNoise	Synchronous	40	24	5
17	AudioPureTone-AudioNoise	Synchronous	40	24	23
18	AudioPureTone-AudioNoise	Synchronous	40	24	24
19	AudioPureTone-AudioNoise	Synchronous	40	24	12
20	AudioPureTone-AudioNoise	Synchronous	40	24	23
1	AudioPureTone-AudioNoise	Synchronous	50	24	18
2	AudioPureTone-AudioNoise	Synchronous	50	24	23
3	AudioPureTone-AudioNoise	Synchronous	50	24	24
4	AudioPureTone-AudioNoise	Synchronous	50	24	16
5	AudioPureTone-AudioNoise	Synchronous	50	24	14
6	AudioPureTone-AudioNoise	Synchronous	50	24	22
7	AudioPureTone-AudioNoise	Synchronous	50	24	13
8	AudioPureTone-AudioNoise	Synchronous	50	24	16
9	AudioPureTone-AudioNoise	Synchronous	50	24	22
10	AudioPureTone-AudioNoise	Synchronous	50	24	19
11	AudioPureTone-AudioNoise	Synchronous	50	24	23
12	AudioPureTone-AudioNoise	Synchronous	50	24	24
13	AudioPureTone-AudioNoise	Synchronous	50	24	23
14	AudioPureTone-AudioNoise	Synchronous	50	24	23
15	AudioPureTone-AudioNoise	Synchronous	50	24	22
16	AudioPureTone-AudioNoise	Synchronous	50	24	13
17	AudioPureTone-AudioNoise	Synchronous	50	24	24
18	AudioPureTone-AudioNoise	Synchronous	50	24	24
19	AudioPureTone-AudioNoise	Synchronous	50	24	21
20	AudioPureTone-AudioNoise	Synchronous	50	24	24
1	AudioPureTone-AudioNoise	Synchronous	80	24	22
2	AudioPureTone-AudioNoise	Synchronous	80	24	21
3	AudioPureTone-AudioNoise	Synchronous	80	24	24
4	AudioPureTone-AudioNoise	Synchronous	80	24	24
5	AudioPureTone-AudioNoise	Synchronous	80	24	17
6	AudioPureTone-AudioNoise	Synchronous	80	24	23
7	AudioPureTone-AudioNoise	Synchronous	80	24	16
8	AudioPureTone-AudioNoise	Synchronous	80	24	23
9	AudioPureTone-AudioNoise	Synchronous	80	24	23
10	AudioPureTone-AudioNoise	Synchronous	80	24	22
11	AudioPureTone-AudioNoise	Synchronous	80	24	24
12	AudioPureTone-AudioNoise	Synchronous	80	24	24
13	AudioPureTone-AudioNoise	Synchronous	80	24	24
14	AudioPureTone-AudioNoise	Synchronous	80	24	24
15	AudioPureTone-AudioNoise	Synchronous	80	24	24
16	AudioPureTone-AudioNoise	Synchronous	80	24	19
17	AudioPureTone-AudioNoise	Synchronous	80	24	24
18	AudioPureTone-AudioNoise	Synchronous	80	24	24
19	AudioPureTone-AudioNoise	Synchronous	80	24	24
20	AudioPureTone-AudioNoise	Synchronous	80	24	24
1	AudioPureTone-AudioNoise	Synchronous	120	24	24
2	AudioPureTone-AudioNoise	Synchronous	120	24	24
3	AudioPureTone-AudioNoise	Synchronous	120	24	24
4	AudioPureTone-AudioNoise	Synchronous	120	24	24
5	AudioPureTone-AudioNoise	Synchronous	120	24	20
6	AudioPureTone-AudioNoise	Synchronous	120	24	24
7	AudioPureTone-AudioNoise	Synchronous	120	24	19
8	AudioPureTone-AudioNoise	Synchronous	120	24	23
9	AudioPureTone-AudioNoise	Synchronous	120	24	24
10	AudioPureTone-AudioNoise	Synchronous	120	24	22
11	AudioPureTone-AudioNoise	Synchronous	120	24	24
12	AudioPureTone-AudioNoise	Synchronous	120	24	24
13	AudioPureTone-AudioNoise	Synchronous	120	24	24
14	AudioPureTone-AudioNoise	Synchronous	120	24	24
15	AudioPureTone-AudioNoise	Synchronous	120	24	24
16	AudioPureTone-AudioNoise	Synchronous	120	24	22
17	AudioPureTone-AudioNoise	Synchronous	120	24	24
18	AudioPureTone-AudioNoise	Synchronous	120	24	24
19	AudioPureTone-AudioNoise	Synchronous	120	24	24
20	AudioPureTone-AudioNoise	Synchronous	120	24	24
1	AudioNoise-AudioPureTone	Synchronous	-120	24	0
2	AudioNoise-AudioPureTone	Synchronous	-120	24	1
3	AudioNoise-AudioPureTone	Synchronous	-120	24	0
4	AudioNoise-AudioPureTone	Synchronous	-120	24	0
5	AudioNoise-AudioPureTone	Synchronous	-120	24	1
6	AudioNoise-AudioPureTone	Synchronous	-120	24	0
7	AudioNoise-AudioPureTone	Synchronous	-120	24	4
8	AudioNoise-AudioPureTone	Synchronous	-120	24	4
9	AudioNoise-AudioPureTone	Synchronous	-120	24	1
10	AudioNoise-AudioPureTone	Synchronous	-120	24	1
11	AudioNoise-AudioPureTone	Synchronous	-120	24	0
12	AudioNoise-AudioPureTone	Synchronous	-120	24	0
13	AudioNoise-AudioPureTone	Synchronous	-120	24	0
14	AudioNoise-AudioPureTone	Synchronous	-120	24	0
15	AudioNoise-AudioPureTone	Synchronous	-120	24	0
16	AudioNoise-AudioPureTone	Synchronous	-120	24	0
17	AudioNoise-AudioPureTone	Synchronous	-120	24	0
18	AudioNoise-AudioPureTone	Synchronous	-120	24	3
19	AudioNoise-AudioPureTone	Synchronous	-120	24	0
20	AudioNoise-AudioPureTone	Synchronous	-120	24	0
1	AudioNoise-AudioPureTone	Synchronous	-80	24	0
2	AudioNoise-AudioPureTone	Synchronous	-80	24	7
3	AudioNoise-AudioPureTone	Synchronous	-80	24	0
4	AudioNoise-AudioPureTone	Synchronous	-80	24	0
5	AudioNoise-AudioPureTone	Synchronous	-80	24	4
6	AudioNoise-AudioPureTone	Synchronous	-80	24	0
7	AudioNoise-AudioPureTone	Synchronous	-80	24	1
8	AudioNoise-AudioPureTone	Synchronous	-80	24	3
9	AudioNoise-AudioPureTone	Synchronous	-80	24	0
10	AudioNoise-AudioPureTone	Synchronous	-80	24	1
11	AudioNoise-AudioPureTone	Synchronous	-80	24	1
12	AudioNoise-AudioPureTone	Synchronous	-80	24	0
13	AudioNoise-AudioPureTone	Synchronous	-80	24	1
14	AudioNoise-AudioPureTone	Synchronous	-80	24	0
15	AudioNoise-AudioPureTone	Synchronous	-80	24	1
16	AudioNoise-AudioPureTone	Synchronous	-80	24	0
17	AudioNoise-AudioPureTone	Synchronous	-80	24	0
18	AudioNoise-AudioPureTone	Synchronous	-80	24	11
19	AudioNoise-AudioPureTone	Synchronous	-80	24	1
20	AudioNoise-AudioPureTone	Synchronous	-80	24	0
1	AudioNoise-AudioPureTone	Synchronous	-50	24	2
2	AudioNoise-AudioPureTone	Synchronous	-50	24	13
3	AudioNoise-AudioPureTone	Synchronous	-50	24	0
4	AudioNoise-AudioPureTone	Synchronous	-50	24	0
5	AudioNoise-AudioPureTone	Synchronous	-50	24	3
6	AudioNoise-AudioPureTone	Synchronous	-50	24	1
7	AudioNoise-AudioPureTone	Synchronous	-50	24	6
8	AudioNoise-AudioPureTone	Synchronous	-50	24	9
9	AudioNoise-AudioPureTone	Synchronous	-50	24	1
10	AudioNoise-AudioPureTone	Synchronous	-50	24	3
11	AudioNoise-AudioPureTone	Synchronous	-50	24	4
12	AudioNoise-AudioPureTone	Synchronous	-50	24	0
13	AudioNoise-AudioPureTone	Synchronous	-50	24	3
14	AudioNoise-AudioPureTone	Synchronous	-50	24	2
15	AudioNoise-AudioPureTone	Synchronous	-50	24	0
16	AudioNoise-AudioPureTone	Synchronous	-50	24	0
17	AudioNoise-AudioPureTone	Synchronous	-50	24	1
18	AudioNoise-AudioPureTone	Synchronous	-50	24	9
19	AudioNoise-AudioPureTone	Synchronous	-50	24	1
20	AudioNoise-AudioPureTone	Synchronous	-50	24	0
1	AudioNoise-AudioPureTone	Synchronous	-40	24	2
2	AudioNoise-AudioPureTone	Synchronous	-40	24	15
3	AudioNoise-AudioPureTone	Synchronous	-40	24	5
4	AudioNoise-AudioPureTone	Synchronous	-40	24	3
5	AudioNoise-AudioPureTone	Synchronous	-40	24	9
6	AudioNoise-AudioPureTone	Synchronous	-40	24	3
7	AudioNoise-AudioPureTone	Synchronous	-40	24	6
8	AudioNoise-AudioPureTone	Synchronous	-40	24	6
9	AudioNoise-AudioPureTone	Synchronous	-40	24	0
10	AudioNoise-AudioPureTone	Synchronous	-40	24	8
11	AudioNoise-AudioPureTone	Synchronous	-40	24	2
12	AudioNoise-AudioPureTone	Synchronous	-40	24	1
13	AudioNoise-AudioPureTone	Synchronous	-40	24	1
14	AudioNoise-AudioPureTone	Synchronous	-40	24	6
15	AudioNoise-AudioPureTone	Synchronous	-40	24	0
16	AudioNoise-AudioPureTone	Synchronous	-40	24	0
17	AudioNoise-AudioPureTone	Synchronous	-40	24	3
18	AudioNoise-AudioPureTone	Synchronous	-40	24	19
19	AudioNoise-AudioPureTone	Synchronous	-40	24	4
20	AudioNoise-AudioPureTone	Synchronous	-40	24	4
1	AudioNoise-AudioPureTone	Synchronous	-30	24	6
2	AudioNoise-AudioPureTone	Synchronous	-30	24	13
3	AudioNoise-AudioPureTone	Synchronous	-30	24	7
4	AudioNoise-AudioPureTone	Synchronous	-30	24	5
5	AudioNoise-AudioPureTone	Synchronous	-30	24	5
6	AudioNoise-AudioPureTone	Synchronous	-30	24	4
7	AudioNoise-AudioPureTone	Synchronous	-30	24	4
8	AudioNoise-AudioPureTone	Synchronous	-30	24	9
9	AudioNoise-AudioPureTone	Synchronous	-30	24	7
10	AudioNoise-AudioPureTone	Synchronous	-30	24	6
11	AudioNoise-AudioPureTone	Synchronous	-30	24	4
12	AudioNoise-AudioPureTone	Synchronous	-30	24	6
13	AudioNoise-AudioPureTone	Synchronous	-30	24	4
14	AudioNoise-AudioPureTone	Synchronous	-30	24	5
15	AudioNoise-AudioPureTone	Synchronous	-30	24	4
16	AudioNoise-AudioPureTone	Synchronous	-30	24	1
17	AudioNoise-AudioPureTone	Synchronous	-30	24	9
18	AudioNoise-AudioPureTone	Synchronous	-30	24	15
19	AudioNoise-AudioPureTone	Synchronous	-30	24	2
20	AudioNoise-AudioPureTone	Synchronous	-30	24	2
1	AudioNoise-AudioPureTone	Synchronous	-10	24	8
2	AudioNoise-AudioPureTone	Synchronous	-10	24	16
3	AudioNoise-AudioPureTone	Synchronous	-10	24	16
4	AudioNoise-AudioPureTone	Synchronous	-10	24	4
5	AudioNoise-AudioPureTone	Synchronous	-10	24	10
6	AudioNoise-AudioPureTone	Synchronous	-10	24	10
7	AudioNoise-AudioPureTone	Synchronous	-10	24	5
8	AudioNoise-AudioPureTone	Synchronous	-10	24	11
9	AudioNoise-AudioPureTone	Synchronous	-10	24	13
10	AudioNoise-AudioPureTone	Synchronous	-10	24	7
11	AudioNoise-AudioPureTone	Synchronous	-10	24	13
12	AudioNoise-AudioPureTone	Synchronous	-10	24	17
13	AudioNoise-AudioPureTone	Synchronous	-10	24	9
14	AudioNoise-AudioPureTone	Synchronous	-10	24	12
15	AudioNoise-AudioPureTone	Synchronous	-10	24	10
16	AudioNoise-AudioPureTone	Synchronous	-10	24	3
17	AudioNoise-AudioPureTone	Synchronous	-10	24	11
18	AudioNoise-AudioPureTone	Synchronous	-10	24	21
19	AudioNoise-AudioPureTone	Synchronous	-10	24	5
20	AudioNoise-AudioPureTone	Synchronous	-10	24	9
1	AudioNoise-AudioPureTone	Synchronous	10	24	9
2	AudioNoise-AudioPureTone	Synchronous	10	24	14
3	AudioNoise-AudioPureTone	Synchronous	10	24	15
4	AudioNoise-AudioPureTone	Synchronous	10	24	9
5	AudioNoise-AudioPureTone	Synchronous	10	24	10
6	AudioNoise-AudioPureTone	Synchronous	10	24	14
7	AudioNoise-AudioPureTone	Synchronous	10	24	12
8	AudioNoise-AudioPureTone	Synchronous	10	24	11
9	AudioNoise-AudioPureTone	Synchronous	10	24	14
10	AudioNoise-AudioPureTone	Synchronous	10	24	11
11	AudioNoise-AudioPureTone	Synchronous	10	24	18
12	AudioNoise-AudioPureTone	Synchronous	10	24	17
13	AudioNoise-AudioPureTone	Synchronous	10	24	11
14	AudioNoise-AudioPureTone	Synchronous	10	24	12
15	AudioNoise-AudioPureTone	Synchronous	10	24	17
16	AudioNoise-AudioPureTone	Synchronous	10	24	7
17	AudioNoise-AudioPureTone	Synchronous	10	24	16
18	AudioNoise-AudioPureTone	Synchronous	10	24	22
19	AudioNoise-AudioPureTone	Synchronous	10	24	6
20	AudioNoise-AudioPureTone	Synchronous	10	24	14
1	AudioNoise-AudioPureTone	Synchronous	30	24	13
2	AudioNoise-AudioPureTone	Synchronous	30	24	17
3	AudioNoise-AudioPureTone	Synchronous	30	24	18
4	AudioNoise-AudioPureTone	Synchronous	30	24	14
5	AudioNoise-AudioPureTone	Synchronous	30	24	11
6	AudioNoise-AudioPureTone	Synchronous	30	24	22
7	AudioNoise-AudioPureTone	Synchronous	30	24	10
8	AudioNoise-AudioPureTone	Synchronous	30	24	14
9	AudioNoise-AudioPureTone	Synchronous	30	24	19
10	AudioNoise-AudioPureTone	Synchronous	30	24	14
11	AudioNoise-AudioPureTone	Synchronous	30	24	22
12	AudioNoise-AudioPureTone	Synchronous	30	24	22
13	AudioNoise-AudioPureTone	Synchronous	30	24	22
14	AudioNoise-AudioPureTone	Synchronous	30	24	19
15	AudioNoise-AudioPureTone	Synchronous	30	24	24
16	AudioNoise-AudioPureTone	Synchronous	30	24	6
17	AudioNoise-AudioPureTone	Synchronous	30	24	23
18	AudioNoise-AudioPureTone	Synchronous	30	24	22
19	AudioNoise-AudioPureTone	Synchronous	30	24	13
20	AudioNoise-AudioPureTone	Synchronous	30	24	20
1	AudioNoise-AudioPureTone	Synchronous	40	24	20
2	AudioNoise-AudioPureTone	Synchronous	40	24	18
3	AudioNoise-AudioPureTone	Synchronous	40	24	23
4	AudioNoise-AudioPureTone	Synchronous	40	24	19
5	AudioNoise-AudioPureTone	Synchronous	40	24	14
6	AudioNoise-AudioPureTone	Synchronous	40	24	23
7	AudioNoise-AudioPureTone	Synchronous	40	24	9
8	AudioNoise-AudioPureTone	Synchronous	40	24	17
9	AudioNoise-AudioPureTone	Synchronous	40	24	17
10	AudioNoise-AudioPureTone	Synchronous	40	24	17
11	AudioNoise-AudioPureTone	Synchronous	40	24	24
12	AudioNoise-AudioPureTone	Synchronous	40	24	24
13	AudioNoise-AudioPureTone	Synchronous	40	24	21
14	AudioNoise-AudioPureTone	Synchronous	40	24	21
15	AudioNoise-AudioPureTone	Synchronous	40	24	24
16	AudioNoise-AudioPureTone	Synchronous	40	24	10
17	AudioNoise-AudioPureTone	Synchronous	40	24	23
18	AudioNoise-AudioPureTone	Synchronous	40	24	24
19	AudioNoise-AudioPureTone	Synchronous	40	24	16
20	AudioNoise-AudioPureTone	Synchronous	40	24	24
1	AudioNoise-AudioPureTone	Synchronous	50	24	21
2	AudioNoise-AudioPureTone	Synchronous	50	24	20
3	AudioNoise-AudioPureTone	Synchronous	50	24	23
4	AudioNoise-AudioPureTone	Synchronous	50	24	20
5	AudioNoise-AudioPureTone	Synchronous	50	24	11
6	AudioNoise-AudioPureTone	Synchronous	50	24	23
7	AudioNoise-AudioPureTone	Synchronous	50	24	12
8	AudioNoise-AudioPureTone	Synchronous	50	24	19
9	AudioNoise-AudioPureTone	Synchronous	50	24	21
10	AudioNoise-AudioPureTone	Synchronous	50	24	20
11	AudioNoise-AudioPureTone	Synchronous	50	24	24
12	AudioNoise-AudioPureTone	Synchronous	50	24	24
13	AudioNoise-AudioPureTone	Synchronous	50	24	24
14	AudioNoise-AudioPureTone	Synchronous	50	24	23
15	AudioNoise-AudioPureTone	Synchronous	50	24	24
16	AudioNoise-AudioPureTone	Synchronous	50	24	11
17	AudioNoise-AudioPureTone	Synchronous	50	24	23
18	AudioNoise-AudioPureTone	Synchronous	50	24	24
19	AudioNoise-AudioPureTone	Synchronous	50	24	18
20	AudioNoise-AudioPureTone	Synchronous	50	24	24
1	AudioNoise-AudioPureTone	Synchronous	80	24	22
2	AudioNoise-AudioPureTone	Synchronous	80	24	21
3	AudioNoise-AudioPureTone	Synchronous	80	24	24
4	AudioNoise-AudioPureTone	Synchronous	80	24	23
5	AudioNoise-AudioPureTone	Synchronous	80	24	15
6	AudioNoise-AudioPureTone	Synchronous	80	24	24
7	AudioNoise-AudioPureTone	Synchronous	80	24	17
8	AudioNoise-AudioPureTone	Synchronous	80	24	21
9	AudioNoise-AudioPureTone	Synchronous	80	24	24
10	AudioNoise-AudioPureTone	Synchronous	80	24	21
11	AudioNoise-AudioPureTone	Synchronous	80	24	24
12	AudioNoise-AudioPureTone	Synchronous	80	24	24
13	AudioNoise-AudioPureTone	Synchronous	80	24	24
14	AudioNoise-AudioPureTone	Synchronous	80	24	23
15	AudioNoise-AudioPureTone	Synchronous	80	24	24
16	AudioNoise-AudioPureTone	Synchronous	80	24	21
17	AudioNoise-AudioPureTone	Synchronous	80	24	24
18	AudioNoise-AudioPureTone	Synchronous	80	24	24
19	AudioNoise-AudioPureTone	Synchronous	80	24	23
20	AudioNoise-AudioPureTone	Synchronous	80	24	24
1	AudioNoise-AudioPureTone	Synchronous	120	24	24
2	AudioNoise-AudioPureTone	Synchronous	120	24	23
3	AudioNoise-AudioPureTone	Synchronous	120	24	24
4	AudioNoise-AudioPureTone	Synchronous	120	24	24
5	AudioNoise-AudioPureTone	Synchronous	120	24	22
6	AudioNoise-AudioPureTone	Synchronous	120	24	24
7	AudioNoise-AudioPureTone	Synchronous	120	24	22
8	AudioNoise-AudioPureTone	Synchronous	120	24	19
9	AudioNoise-AudioPureTone	Synchronous	120	24	23
10	AudioNoise-AudioPureTone	Synchronous	120	24	24
11	AudioNoise-AudioPureTone	Synchronous	120	24	24
12	AudioNoise-AudioPureTone	Synchronous	120	24	24
13	AudioNoise-AudioPureTone	Synchronous	120	24	24
14	AudioNoise-AudioPureTone	Synchronous	120	24	24
15	AudioNoise-AudioPureTone	Synchronous	120	24	23
16	AudioNoise-AudioPureTone	Synchronous	120	24	23
17	AudioNoise-AudioPureTone	Synchronous	120	24	24
18	AudioNoise-AudioPureTone	Synchronous	120	24	24
19	AudioNoise-AudioPureTone	Synchronous	120	24	24
20	AudioNoise-AudioPureTone	Synchronous	120	24	24
