# Supplementary material for: Grouping by feature of cross-modal flankers in temporal ventriloquism
Source: Sci Rep. 2017 Aug 8;7:7615. doi: 10.1038/s41598-017-06550-z (PMC5548807; doi:10.1038/s41598-017-06550-z)
Supplement: Supplementary file 3 — Dataset 2 [file 41598_2017_6550_MOESM3_ESM.txt]

# Analysis of temporal order judgments data in 'Grouping by feature of cross-modal flankers in temporal ventriloquism' 
# (Klimova, Nishida, & Roseboom, Scientific Reports)

# written by Michaela Klimova, Sackler Centre for Consciousness Science, University of Sussex, UK
# December 2016

###########################################################################################################################

# Loading packages required for the analysis 

library(plyr) # for revalue
library(quickpsy) # for fitting the psychometric function. Also automatically loads ggplot2 and dplyr
library(psych) # descriptives (describeBy)
library(BayesFactor) # for Bayesian statistics
library(nlme) # for ANOVA (lme)
library(lsmeans) # for paired follow-up t-tests to ANOVAs

# ----------------------------------------------------------
# Load the data: 
TV_all <- read.csv("TV_all_long_format.csv") # summary data (non-directional)
TV_dir <- read.csv("TV_dir_long_format.csv") # directional data (conditions where the two cross-modal flankers on each trial differed only)

# Fitting logistic function to the data (for each participant) using quickpsy:
fit_all <- quickpsy(TV_all, SOA, Value, MaxVal, grouping = .(Subject, Condition, Synchrony), fun = logistic_fun, bootstrap = 'none') # summary data
# plot the results to see the fit:
plot_logistic_all <- plot(fit_all)
plot_logistic_all
# can also plot the parameters quickpsy calculates and threshold (here that's the first parameter)
plotpars_all <- plotpar(fit_all) 
plotpars_all
plot0.5_all <- plotthresholds(fit_all) # plotting thresholds at 0.5 (p1 = threshold), here divided by Synchrony
plot0.5_all

# do the same for directional data, starting with fit:
fit_dir <- quickpsy(TV_dir, SOA, Value, MaxVal, grouping = .(Subject, Condition, Synchrony), fun = logistic_fun, bootstrap = 'none') 
plot_logistic_dir <- plot(fit_dir)
plot_logistic_dir
plotpars_dir <- plotpar(fit_dir) 
plotpars_dir
plot0.5_dir <- plotthresholds(fit_dir) # plotting thresholds at 0.5 (p1 = threshold), here divided by Synchrony
plot0.5_dir

# Saving the parameters from both as a separate data frame, to use for analysis later
parameters_all <- fit_all$par # p1 = 0.5 (alpha), p2 = slope (beta)
parameters_dir <- fit_dir$par # p1 = 0.5 (alpha), p2 = slope (beta)

# -----------------------------------------------------------
# Now we need to obtain the two parameters of interest:
#         1. PSE (which is p1 in the output of quickpsy) and 
#         2. JND (needs to be calcualated as SOA at 75% - SOA at 25%, then divided by 2)

# 1.
# Creating a new data frame for PSEs
# summary data
thr_all <- fit_all$thresholds 
# and directional data
thr_dir <- fit_dir$thresholds

# 2.
# Creating a new data frame for the JNDs. 
# first, a function that will calculate them; we need to use the inv_logistic_fun from the quickpsy package 
CalQuantile <- function(q, p) {
  v = inv_logistic_fun(q, p)
  data.frame(p1 = v[1], p2 = v[2])
}

# now use the function to create a data frame which will have the SOAs at those % 
# for summary data:
params_all = parameters_all %>% group_by(Subject, Condition, Synchrony) %>% do(CalQuantile(c(.25, .75), c(.$par[1], .$par[2]))) 
# and directional data:
params_dir = parameters_dir %>% group_by(Subject, Condition, Synchrony) %>% do(CalQuantile(c(.25, .75), c(.$par[1], .$par[2])))

# now calculate the JNDs and add to the data frames 
params_all$JND <- ((params_all$p2 - params_all$p1)/2) # (0.75 - 0.25)/2
params_dir$JND <- ((params_dir$p2 - params_dir$p1)/2) # (0.75 - 0.25)/2

# Make sure Subject is a factor variable, for later
thr_all$Subject <- as.factor(thr_all$Subject)
thr_dir$Subject <- as.factor(thr_dir$Subject)
params_all$Subject <- as.factor(params_all$Subject)
params_dir$Subject <- as.factor(params_dir$Subject)


#########################################################################################
# Some descriptive statistics
#########################################################################################

# Means per Synchrony condition AND cross-modal flanker condition:
avg_JND_all <- summarise(group_by(params_all, Condition, Synchrony), avg = mean(JND))
avg_JND_dir <- summarise(group_by(params_dir, Condition, Synchrony), avg = mean(JND))
avg_PSE_all <- summarise(group_by(thr_all, Condition, Synchrony), avg = mean(thre))
avg_PSE_dir <- summarise(group_by(thr_dir, Condition, Synchrony), avg = mean(thre))

# Means per cross-modal flanker condition only:
JND_all_Cond <- summarise(group_by(params_all, Condition), avg = mean(JND))
JND_dir_Cond <- summarise(group_by(params_dir, Condition), avg = mean(JND))
PSE_all_Cond <- summarise(group_by(thr_all, Condition), avg = mean(thre))
PSE_dir_Cond <- summarise(group_by(thr_dir, Condition), avg = mean(thre))

# Means per Synchrony condition only:
JND_all_Sync <- summarise(group_by(params_all, Synchrony), avg = mean(JND))
JND_dir_Sync <- summarise(group_by(params_dir, Synchrony), avg = mean(JND))
PSE_all_Sync <- summarise(group_by(thr_all, Synchrony), avg = mean(thre))
PSE_dir_Sync <- summarise(group_by(thr_dir, Synchrony), avg = mean(thre)) 

# Means per condition and synchrony
JND_all_all <- summarise(group_by(params_all, Condition, Synchrony), avg = mean(JND))

#########################################################################################
# Frequentist statistics
#########################################################################################

# JND, summary (non-directional) data 
# Repeated-measures ANOVA, run as a lme model with Subject as random factor
lme_JND_all <- lme(JND ~ Condition*Synchrony, random = ~1|Subject, data = params_all, method = "ML")
summary(lme_JND_all)
anova(lme_JND_all) # shows the ANOVA table - we have a significant effect of Condition and Synchrony and an interaction
# follow-up t-tests, false discovery rate-corrected
with(params_all, pairwise.t.test(x = JND, g = Condition, p.adjust.method = "fdr", paired = T)) # differences between conditions
means_JND_all <- lsmeans(lme_JND_all, pairwise ~ Condition*Synchrony, adjust = "fdr") # paired t-tests between all condition/synchrony combinations
means_JND_all 

# ---------
# JND, directional data
# RM-ANOVA (run as above)
lme_JND_dir <- lme(JND ~ Condition*Synchrony, random = ~1|Subject, data = params_dir, method = "ML")
summary(lme_JND_dir)
anova(lme_JND_dir) # the only sig. effect is Synchrony so no need for follow-up tests

# ---------
# PSE, summary data
# RM-ANOVA
lme_PSE_all <- lme(thre ~ Condition*Synchrony, random = ~1|Subject, data = thr_all, method = "ML")
summary(lme_PSE_all)
anova(lme_PSE_all) # shows main effects of condition and Synchrony
with(thr_all, pairwise.t.test(x = thre, g = Condition, p.adjust.method = "fdr", paired = T)) # follow-up t-tests for main effect of condition

# ---------
# PSE, directional data
# RM-ANOVA
lme_PSE_dir <- lme(thre ~ Condition*Synchrony, random = ~1|Subject, data = thr_dir, method = "ML")
summary(lme_PSE_dir)
anova(lme_PSE_dir) # shows main effect of condition, and an interaction
means_PSE_dir <- lsmeans(lme_PSE_dir, pairwise ~ Condition*Synchrony, adjust = "fdr") # fdr-corrected paired t-tests
summary(means_PSE_dir) 


##########################################################################################
# Bayesian statistics
##########################################################################################

# Using the BayesFactor package

# JND, summary data, repeated-measures ANOVA
bf_aov_JND_all = anovaBF(JND ~ Condition*Synchrony + Subject, data = data.frame(params_all), whichRandom = "Subject")
bf_aov_JND_all # shows ANOVA table, highest number means that model has most evidence
plot(bf_aov_JND_all) # plots Bayes Factor for the different models
# the model with both main effects and an interaction has the most evidence; need to get by this by conducting separate 2 x 2 ANOVAs, as there is no equivalent to the lsmeans function in BayesFactor:
# -----------------------------------------
# AudioNoiseOnly x AudioNoise-Tactile
# subset data first to create a new data frame for each ANOVA that will only include 2 conditions. 
AOATS <- subset(params_all, Condition == "AudioNoiseOnly" | Condition == "AudioNoise-Tactile")
anovaBF(JND ~ Condition * Synchrony + Subject, data = data.frame(AOATS), whichRandom = "Subject") # interaction, which calls for follow-up t-tests

ttestBF(x = params_all$JND[params_all$Condition == "AudioNoiseOnly" & params_all$Synchrony == "Synchronous"], y = params_all$JND[params_all$Condition == "AudioNoiseOnly" & params_all$Synchrony == "Asynchronous"], paired = T) # BF = 25, this is the effect of Synchrony
ttestBF(x = params_all$JND[params_all$Condition == "AudioNoiseOnly" & params_all$Synchrony == "Synchronous"], y = params_all$JND[params_all$Condition == "AudioNoise-Tactile" & params_all$Synchrony == "Synchronous"], paired = T) # BF = 1.3, no evidence either way 
ttestBF(x = params_all$JND[params_all$Condition == "AudioNoise-Tactile" & params_all$Synchrony == "Synchronous"], y = params_all$JND[params_all$Condition == "AudioNoise-Tactile" & params_all$Synchrony == "Asynchronous"], paired = T) # BF = 7.3, again effect of Synchrony
ttestBF(x = params_all$JND[params_all$Condition == "AudioNoiseOnly" & params_all$Synchrony == "Asynchronous"], y = params_all$JND[params_all$Condition == "AudioNoise-Tactile" & params_all$Synchrony == "Asynchronous"], paired = T) # BF = 0.3, evidence for H0
ttestBF(x = params_all$JND[params_all$Condition == "AudioNoiseOnly" & params_all$Synchrony == "Asynchronous"], y = params_all$JND[params_all$Condition == "AudioNoise-Tactile" & params_all$Synchrony == "Synchronous"], paired = T) # BF = 3.7, sync x async difference 
ttestBF(x = params_all$JND[params_all$Condition == "AudioNoiseOnly" & params_all$Synchrony == "Synchronous"], y = params_all$JND[params_all$Condition == "AudioNoise-Tactile" & params_all$Synchrony == "Asynchronous"], paired = T) # BF = 22.9, reflecting the large JND for AudioNoiseOnly, Sync

# AudioNoiseOnly x AudioPureToneOnly
# As above, first subset data to only include these two conditions, then conduct 2x2 ANOVA
AOPOS <- subset(params_all, Condition == "AudioNoiseOnly" | Condition == "AudioPureToneOnly")
anovaBF(JND ~ Condition * Synchrony + Subject, data = data.frame(AOPOS), whichRandom = "Subject") # interaction

ttestBF(x = params_all$JND[params_all$Condition == "AudioNoiseOnly" & params_all$Synchrony == "Synchronous"], y = params_all$JND[params_all$Condition == "AudioNoiseOnly" & params_all$Synchrony == "Asynchronous"], paired = T) # BF = 25, Synchrony difference
ttestBF(x = params_all$JND[params_all$Condition == "AudioNoiseOnly" & params_all$Synchrony == "Synchronous"], y = params_all$JND[params_all$Condition == "AudioPureToneOnly" & params_all$Synchrony == "Synchronous"], paired = T) # BF = 29, larger JND in AudioNoiseOnly again
ttestBF(x = params_all$JND[params_all$Condition == "AudioPureToneOnly" & params_all$Synchrony == "Synchronous"], y = params_all$JND[params_all$Condition == "AudioPureToneOnly" & params_all$Synchrony == "Asynchronous"], paired = T) # BF = 9, effect of Synchrony
ttestBF(x = params_all$JND[params_all$Condition == "AudioNoiseOnly" & params_all$Synchrony == "Asynchronous"], y = params_all$JND[params_all$Condition == "AudioPureToneOnly" & params_all$Synchrony == "Asynchronous"], paired = T) # BF = 4.9, conditon differences 
ttestBF(x = params_all$JND[params_all$Condition == "AudioNoiseOnly" & params_all$Synchrony == "Asynchronous"], y = params_all$JND[params_all$Condition == "AudioPureToneOnly" & params_all$Synchrony == "Synchronous"], paired = T) # BF = 0.2, evidence for H0
ttestBF(x = params_all$JND[params_all$Condition == "AudioNoiseOnly" & params_all$Synchrony == "Synchronous"], y = params_all$JND[params_all$Condition == "AudioPureToneOnly" & params_all$Synchrony == "Asynchronous"], paired = T) # BF = 580.4, largest JND for AudioNoiseOnly, smallest for AudioPureToneOnly

# AudioNoiseOnly x AudioPureTone-AudioNoise
AOPNS <- subset(params_all, Condition == "AudioNoiseOnly" | Condition == "AudioPureTone-AudioNoise")
anovaBF(JND ~ Condition * Synchrony + Subject, data = data.frame(AOPNS), whichRandom = "Subject") # no interaction (Synchrony effect only)

# AudioNoiseOnly x TactileOnly
AOTOS <- subset(params_all, Condition == "AudioNoiseOnly" | Condition == "TactileOnly")
anovaBF(JND ~ Condition * Synchrony + Subject, data = data.frame(AOTOS), whichRandom = "Subject") # interaction (but not very reliable! The BF for interaction and synchrony only models are very close)

ttestBF(x = params_all$JND[params_all$Condition == "AudioNoiseOnly" & params_all$Synchrony == "Synchronous"], y = params_all$JND[params_all$Condition == "AudioNoiseOnly" & params_all$Synchrony == "Asynchronous"], paired = T) # BF = 25, Synchrony difference
ttestBF(x = params_all$JND[params_all$Condition == "AudioNoiseOnly" & params_all$Synchrony == "Synchronous"], y = params_all$JND[params_all$Condition == "TactileOnly" & params_all$Synchrony == "Synchronous"], paired = T) # BF = 0.88, evidence for H0
ttestBF(x = params_all$JND[params_all$Condition == "TactileOnly" & params_all$Synchrony == "Synchronous"], y = params_all$JND[params_all$Condition == "TactileOnly" & params_all$Synchrony == "Asynchronous"], paired = T) # BF = 6.7, Synchrony difference
ttestBF(x = params_all$JND[params_all$Condition == "AudioNoiseOnly" & params_all$Synchrony == "Asynchronous"], y = params_all$JND[params_all$Condition == "TactileOnly" & params_all$Synchrony == "Asynchronous"], paired = T) # BF = 0.5, evidence for H0
ttestBF(x = params_all$JND[params_all$Condition == "AudioNoiseOnly" & params_all$Synchrony == "Asynchronous"], y = params_all$JND[params_all$Condition == "TactileOnly" & params_all$Synchrony == "Synchronous"], paired = T) # BF = 2.6, no evidence for either
ttestBF(x = params_all$JND[params_all$Condition == "AudioNoiseOnly" & params_all$Synchrony == "Synchronous"], y = params_all$JND[params_all$Condition == "TactileOnly" & params_all$Synchrony == "Asynchronous"], paired = T) # BF = 3.8, again AudioNoiseOnly Sync having the largest JND

# AudioNoise-Tactile x AudioPureTone-AudioNoise
ATPNS <- subset(params_all, Condition == "AudioNoise-Tactile" | Condition == "AudioPureTone-AudioNoise")
anovaBF(JND ~ Condition * Synchrony + Subject, data = data.frame(ATPNS), whichRandom = "Subject") # no interaction, Synchrony effect only

# AudioNoise-Tactile x AudioPureToneOnly
ATPOS <- subset(params_all, Condition == "AudioNoise-Tactile" | Condition == "AudioPureToneOnly")
anovaBF(JND ~ Condition * Synchrony + Subject, data = data.frame(ATPOS), whichRandom = "Subject") # no interaction, Condition + Synchrony only

# AudioNoise-Tactile x TactileOnly
ATTOS <- subset(params_all, Condition == "AudioNoise-Tactile" | Condition == "TactileOnly")
anovaBF(JND ~ Condition * Synchrony + Subject, data = data.frame(ATTOS), whichRandom = "Subject") # no interaction, Synchrony only

# AudioPureTone-AudioNoise x AudioPureToneOnly
PNPOS <- subset(params_all, Condition == "AudioPureTone-AudioNoise" | Condition == "AudioPureToneOnly")
anovaBF(JND ~ Condition * Synchrony + Subject, data = data.frame(PNPOS), whichRandom = "Subject") # no interaction, Condition + Synchrony only

# AudioPureTone-AudioNoise x TactileOnly
PNTOS <- subset(params_all, Condition == "AudioPureTone-AudioNoise" | Condition == "TactileOnly")
anovaBF(JND ~ Condition * Synchrony + Subject, data = data.frame(PNTOS), whichRandom = "Subject") # no interaction, Synchrony only

# AudioPureToneOnly x TactileOnly
POTOS <- subset(params_all, Condition == "AudioPureToneOnly" | Condition == "TactileOnly")
anovaBF(JND ~ Condition * Synchrony + Subject, data = data.frame(POTOS), whichRandom = "Subject") # no interaction, Condition + Synchrony

# ---------
# JND, directional data, RM-ANOVA
bf_aov_JND_dir = anovaBF(JND ~ Condition*Synchrony + Subject, data = data.frame(params_dir), whichRandom = "Subject")
bf_aov_JND_dir # no interaction, model with Synchrony only most likely
plot(bf_aov_JND_dir)

# ---------
# PSE, summary data, RM-ANOVA
bf_aov_PSE_all = anovaBF(thre ~ Condition*Synchrony + Subject, data = data.frame(thr_all), whichRandom = "Subject")
bf_aov_PSE_all # no interaction, model with Synchrony and condition only 
plot(bf_aov_PSE_all)
# t-tests for Conditions
# will convert Condition labels to numeric first, to make it easier to enter into the comparison
thr_all_m <- as.data.frame(thr_all)
revalue(thr_all_m$Condition, replace = c("AudioNoiseOnly" = 1, "AudioNoise-Tactile" = 2, "AudioPureTone-AudioNoise" = 3, "AudioPureToneOnly" = 4, "TactileOnly" = 5))
thr_all_m$Condition <- as.numeric(thr_all_m$Condition)
# now the comparisons:
PSE_a_1 <- ttestBF(x = thr_all_m$thre[thr_all_m$Condition==1], y = thr_all_m$thre[thr_all_m$Condition==2], paired = T) # BF = 11.38
PSE_a_2 <- ttestBF(x = thr_all_m$thre[thr_all_m$Condition==1], y = thr_all_m$thre[thr_all_m$Condition==3], paired = T) # BF = 0.38
PSE_a_3 <- ttestBF(x = thr_all_m$thre[thr_all_m$Condition==1], y = thr_all_m$thre[thr_all_m$Condition==4], paired = T) # BF = 20.5
PSE_a_4 <- ttestBF(x = thr_all_m$thre[thr_all_m$Condition==1], y = thr_all_m$thre[thr_all_m$Condition==5], paired = T) # BF = 0.4
PSE_a_5 <- ttestBF(x = thr_all_m$thre[thr_all_m$Condition==2], y = thr_all_m$thre[thr_all_m$Condition==3], paired = T) # BF = 1.6
PSE_a_6 <- ttestBF(x = thr_all_m$thre[thr_all_m$Condition==2], y = thr_all_m$thre[thr_all_m$Condition==4], paired = T) # BF = 0.35
PSE_a_7 <- ttestBF(x = thr_all_m$thre[thr_all_m$Condition==2], y = thr_all_m$thre[thr_all_m$Condition==5], paired = T) # BF = 701.6
PSE_a_8 <- ttestBF(x = thr_all_m$thre[thr_all_m$Condition==3], y = thr_all_m$thre[thr_all_m$Condition==4], paired = T) # BF = 0.66
PSE_a_9 <- ttestBF(x = thr_all_m$thre[thr_all_m$Condition==3], y = thr_all_m$thre[thr_all_m$Condition==5], paired = T) # BF = 4.22
PSE_a_10 <- ttestBF(x = thr_all_m$thre[thr_all_m$Condition==4], y = thr_all_m$thre[thr_all_m$Condition==5], paired = T) # BF = 3290   

# --------- 
# PSE, directional data, RM-ANOVA
bf_aov_PSE_dir = anovaBF(thre ~ Condition*Synchrony + Subject, data = data.frame(thr_dir), whichRandom = "Subject")
bf_aov_PSE_dir # condition and Synchrony but no interaction model wins
plot(bf_aov_PSE_dir)
# t-tests, doing the same as in PSE_all
thr_dir_m <- as.data.frame(thr_dir)
revalue(thr_dir_m$Condition, replace = c("AudioNoise-Tactile" = 1, "Tactile-AudioNoise" = 2, "AudioPureTone-AudioNoise" = 3, "AudioNoise-AudioPureTone" = 4))
thr_dir_m$Condition <- as.numeric(thr_dir_m$Condition)
# t-tests
PSE_d_1 <- ttestBF(x = thr_dir_m$thre[thr_dir_m$Condition==1], y = thr_dir_m$thre[thr_dir_m$Condition==2], paired = T) # BF = 0.37
PSE_d_2 <- ttestBF(x = thr_dir_m$thre[thr_dir_m$Condition==1], y = thr_dir_m$thre[thr_dir_m$Condition==3], paired = T) # BF = 0.65
PSE_d_3 <- ttestBF(x = thr_dir_m$thre[thr_dir_m$Condition==1], y = thr_dir_m$thre[thr_dir_m$Condition==4], paired = T) # BF = 72.48
PSE_d_4 <- ttestBF(x = thr_dir_m$thre[thr_dir_m$Condition==2], y = thr_dir_m$thre[thr_dir_m$Condition==3], paired = T) # BF = 10.89  
PSE_d_5 <- ttestBF(x = thr_dir_m$thre[thr_dir_m$Condition==2], y = thr_dir_m$thre[thr_dir_m$Condition==4], paired = T) # BF = 250.12
PSE_d_6 <- ttestBF(x = thr_dir_m$thre[thr_dir_m$Condition==3], y = thr_dir_m$thre[thr_dir_m$Condition==4], paired = T) # BF = 0.23

# -----------------------
# Interaction graphs
# -----------------------

# JND, all data 
# A  summary statistics needed first
JND_all_2 <- describeBy(params_all$JND, list(params_all$Condition, params_all$Synchrony), mat = T, digits = 3)
JND_all_2$sem <- JND_all_2$sd/sqrt(JND_all_2$n) # adding a standard error parameter
# need to rename group 1, group 2 so that is shows up with the factor name on the graph
names(JND_all_2)[names(JND_all_2)=="group1"] <- "Condition" 
names(JND_all_2)[names(JND_all_2)=="group2"] <- "Synchrony"

limits = aes(ymax = mean + (sem), ymin = mean - (sem)) # limits will add the standard error (for error bars)  
dodge = position_dodge(width = 0.9) # to show the error bars later

# Plot JND all data 
plot_JND_all = ggplot(JND_all_2, aes(x = Condition, y = mean, fill = Synchrony)) +
  geom_bar(stat = 'identity', position = dodge) +
  geom_errorbar(limits, position = dodge, width = 0.25) +
  ylab('Mean JND (ms)')+
  scale_fill_manual(values = c("#666666", "#CCCCCC")) +
  scale_x_discrete(labels=c("AN-TAC","AN","APT-AN","APT", "TAC"), position = "bottom")
plot_JND_all + theme_classic(base_size = 16) + theme(panel.border = element_blank()) + theme(axis.text.x = element_text(size = 12, face = "bold"))

# JND, directional data
JND_dir_2 <- describeBy(params_dir$JND, list(params_dir$Condition, params_dir$Synchrony), mat = T, digits = 3) # again summary first
JND_dir_2$sem <- JND_dir_2$sd/sqrt(JND_dir_2$n) # add SEM
JND_dir_2
# rename groups to factor names
names(JND_dir_2)[names(JND_dir_2)=="group1"] <- "Condition" 
names(JND_dir_2)[names(JND_dir_2)=="group2"] <- "Synchrony"

# Plot JND directional data
plot_JND_dir = ggplot(JND_dir_2, aes(x = Condition, y = mean, fill = Synchrony)) +
  geom_bar(stat = 'identity', position = dodge) +
  geom_errorbar(limits, position = dodge, width = 0.25) +
  ylab('Mean JND (ms)') +
  scale_fill_manual(values = c("#666666", "#CCCCCC")) +
  scale_x_discrete(labels=c("AN-APT","AN-TAC","APT-AN","TAC-AN"), position = "bottom")
plot_JND_dir + theme_classic(base_size = 16) + theme(panel.border = element_blank()) + theme(axis.text.x = element_text(size = 12, face = "bold"))

# PSE, all data
thr_all_2 <- describeBy(thr_all$thre, list(thr_all$Condition, thr_all$Synchrony), mat = T, digits = 3)
thr_all_2$sem <- thr_all_2$sd/sqrt(thr_all_2$n)
thr_all_2
names(thr_all_2)[names(thr_all_2)=="group1"] <- "Condition"
names(thr_all_2)[names(thr_all_2)=="group2"] <- "Synchrony"

# Plot thresholds (PSEs), all data
plot_thr_all = ggplot(thr_all_2, aes(x = Condition, y = mean, fill = Synchrony)) +
  geom_bar(stat = 'identity', position = dodge) +
  geom_errorbar(limits, position = dodge, width = 0.25) +
  ylab('Mean PSE (ms)') +
  scale_fill_manual(values = c("#666666", "#CCCCCC")) + 
  scale_x_discrete(labels=c("AN-TAC","AN","APT-AN","APT", "TAC"), position = "bottom")
plot_thr_all + theme_classic(base_size = 16) + theme(panel.border = element_blank()) + theme(axis.text.x = element_text(size = 12, face = "bold"))

# PSE, directional data 
thr_dir_2 <- describeBy(thr_dir$thre,list(thr_dir$Condition, thr_dir$Synchrony), mat = T, digits = 3)
thr_dir_2$sem <- thr_dir_2$sd/sqrt(thr_dir_2$n)
names(thr_dir_2)[names(thr_dir_2)=="group1"] <- "Condition"
names(thr_dir_2)[names(thr_dir_2)=="group2"] <- "Synchrony"

# plot
plot_thr_dir = ggplot(thr_dir_2, aes(x = Condition, y = mean, fill = Synchrony)) +
  geom_bar(stat = 'identity', position = dodge) +
  geom_errorbar(limits, position = dodge, width = 0.25) +
  ylab('Mean PSE (ms)') +
  scale_fill_manual(values = c("#666666", "#CCCCCC")) + # scales grey
  scale_x_discrete(labels=c("AN-APT","AN-TAC","APT-AN","TAC-AN"), position = "bottom") # abbreviate condition names
plot_thr_dir + theme_classic(base_size = 16) + theme(panel.border = element_blank()) + theme(axis.text.x = element_text(size = 12, face = "bold"))

##########################################################################################################

# Creating figure for a representative participant (Figure 4 - one condition only, overlaying sync and async) 

# First fit for only one subject, selecting subject 1
TV_all_figure_1_example <- subset(TV_all, Subject == "1" & Condition == "AudioNoiseOnly")
fit_1_example <- quickpsy(TV_all_figure_1_example, SOA, Value, MaxVal, grouping = .(Synchrony), fun = logistic_fun, bootstrap = 'none')
# now create plot
plot_1_ex <- ggplot() +
  geom_line(data = fit_1_example$curves, aes(x = x, y = y, group = Synchrony, color = Synchrony)) +
  geom_point(data = fit_1_example$averages, aes(x = SOA, y = prob, size = 2, color = Synchrony))
plot_1_ex
plot_1_ex + theme_classic(base_size = 18) + ylab('Proportion of right first responses') + xlab('SOA (ms)') + theme(panel.border = element_blank()) + theme(axis.text.x = element_text(size = 14))

###########################################################################################################
###########################################################################################################
